# Supplementary material for: Effect of noise and green space exposure on depression, anxiety and stress among the Lebanese population
Source: PLoS One. 2026 Mar 20;21(3):e0344534. doi: 10.1371/journal.pone.0344534 (PMC13004376; doi:10.1371/journal.pone.0344534)
Supplement: S1 File — (XLSX) [file pone.0344534.s001.xlsx]

## Sheet: Sheet1
Specify your gender:	Specify your age group:	Specify your occupation:	Specify your education level :	Marital status:	Do you live in an 1 or 2 area:	Do you work/ study in a 2 or 1 area :	Do you live in an 1 or 2	Does your home have a private garden	H buildings	H Green spaces	h highway	h construction sites	h water	h sports	h factories	Sw building	sw green space	sw highway	sw water	sw sports	sw factories	How far is the nearest greenspace from your home?	How often do you visit a greenspace (e.g., parks, forests, gardens, nature trails)?	On average, how much time do you spend in greenspaces per visit?	When you visit green spaces, do you usually go :	Where do you often spend your weekends ?	Where do you spend most of your summer vacation :	How often are you : [Exposed to loud noise at home]	How often are you : [Exposed to loud sounds while working on a paid job]	How often are you : [Unable to concentrate due to loud sounds]	How often are you : [Unable to sleep due to loud sounds]	How often are you : [Experiencing headache and/or irritability due to loud noise]	How often are you : [Having to take action to reduce your noise exposure ( earplugs, noise canceling headphones...)]	I am mostly exposed to loud noise due to : (you can check more than one)	I am exposed to loud noise mostly in the: (You can check more than one)	Over the last two weeks how often have you been bothered by the following problems ? [Feeling nervous, anxious, or on edge]	Over the last two weeks how often have you been bothered by the following problems ? [Not being able to stop or control worrying]	Over the last two weeks how often have you been bothered by the following problems ? [Worrying too much about different things ]	Over the last two weeks how often have you been bothered by the following problems ? [Trouble relaxing ]	Over the last two weeks how often have you been bothered by the following problems ? [Being so restless that it is hard to sit still]	Over the last two weeks how often have you been bothered by the following problems ? [Becoming easily annoyed or irritable ]	Over the last two weeks how often have you been bothered by the following problems ? [Feeling afraid, as if something awful might happen]	GAD sum	GAD cat	For each question choose from the following alternatives: [In the last month, how often have you been upset because of something that happened unexpectedly ?]	For each question choose from the following alternatives: [In the last month, how often have you felt that you were unable to control the important things in your life ? ]	For each question choose from the following alternatives: [In the last month, how often have you felt nervous and stressed ?]	For each question choose from the following alternatives: [In the last month, how often have you felt confident about your ability to handle you personal problems?]	For each question choose from the following alternatives: [In the last month, how often have you felt that things were going your way?]
0	4	3	2	2	1	1	2	1	0	1	0	0	0	0	0	0	1	0	0	0	0	1	1	2	2	2	2	1	2	1	3	1	1	Construction sites;Industrial activities factories;Clubs/bars/nightclubs;Loud music	night	3	3	3	3	3	3	3	21	4	3	3	3	0	0
1	4	2	2	2	1	1	1	1	0	1	0	0	0	0	0	1	0	0	0	0	0	2	5			1	3	1	2	2	1	1	1	Road traffic;Construction sites;0	afternoon	1	1	1	1	1	1	0	6	2	2	2	3	0	2
1	2	4	2	2	2	2	1	0	0	0	0	1	0	0	0	0	0	1	0	0	0	4	5			1	1	2	2	2	2	2	0	Loud neighbors	night	1	1	1	1	2	1	0	7	2	2	2	3	0	2
1	3	1	2	2	1	1	1	0	1	1	0	0	0	0	0	1	1	0	0	0	0	1	4	2	2	1	3	0	1	1	1	1	0	0	afternoon	1	1	1	1	0	1	1	6	2	3	2	2	2	2
1	1	4	1	1	1	1	1	1	1	1	0	0	1	1	0	1	0	0	0	0	0	1	2	3	1	1	1	1	0	2	0	3	3	Loud neighbors;Construction sites;0;Clubs/bars/nightclubs;Loud music	morning;afternoon	3	3	3	1	0	1	0	11	3	1	4	3	1	3
1	2	4	2	1	1	1	2	1	1	0	0	0	0	0	0	1	0	0	0	0	0	1	4	2	2	1	1	1	2	2	2	2	1	Construction sites;Loud music	afternoon;evening	2	2	2	1	1	2	1	11	3	2	2	3	3	3
1	2	4	2	2	1	1	2	1	0	1	0	0	0	0	0	1	1	0	0	0	0	1	2	4	2	1	1	1	1	1	2	2	1	Construction sites;Loud music	afternoon	2	1	1	1	1	2	0	8	2	1	0	2	1	0
1	1	4	2	1	1	1	2	1	1	1	0	0	0	0	0	1	1	0	0	0	0	1	4	4	2	1	1	2	3	3	1	2	2	Construction sites;0	morning;afternoon;evening	3	3	3	3	3	3	2	20	4	2	2	2	3	3
1	3	3	2	1	2	1	2	1	1	0	0	0	0	0	0	1	0	0	0	0	0	4	3	2	1	1	1	1	2	1	2	1	2	0	evening	1	2	1	2	1	2	1	10	3	1	2	1	2	3
0	2	4	2	1	1	1	1	0	1	0	0	0	0	0	0	1	1	1	0	0	0	1	3	4	2	1	1	1	1	1	1	1	1	0	afternoon	0	0	0	0	0	0	0	0	1	1	1	1	0	0
1	2	4	2	1	2	2	1	0	1	0	0	0	0	0	0	0	1	0	0	0	0	1	2	3	2	1	1	2	2	1	1	3	2	Road traffic;0	morning	1	1	1	1	1	1	1	7	2	2	2	2	2	2
1	3	1	2	1	1	1	1	0	1	1	0	1	0	0	0	1	1	1	0	0	0	3	4	4	2	2	2	2	2	2	2	2	2	Road traffic;Loud neighbors;Construction sites;0;Loud music;Sport events	morning;afternoon	1	1	1	1	1	1	1	7	2	2	2	2	2	2
0	4	3	2	1	1	1	2	0	0	0	0	1	0	0	0	1	0	1	0	0	0	2	4	4	2	2	2	1	1	1	1	1	1	Loud neighbors;Construction sites	morning;afternoon;evening;night	3	3	3	3	3	3	3	21	4	1	1	0	2	2
1	3	2	2	1	2	2	2	0	1	0	0	0	0	0	0	1	0	0	0	0	0	1	2	2	2	2	2	1	3	3	2	1	2	Loud neighbors;0	morning;afternoon	1	2	0	1	0	1	2	7	2	2	2	2	3	2
0	4	3	2	1	1	1	2	0	1	0	0	1	0	0	0	1	0	1	0	1	0	2	4	4	2	2	2	0	0	0	0	0	1	مواقع البناء, جيران مزعجون	الصباح, الظهيرة, المساء, الليل	0	0	0	0	0	0	0	0	1	1	0	0	1	1
0	3	2	2	2	1	1	1	0	1	0	0	0	0	0	0	0	0	1	0	0	1	2	5			3	2	2	1	1	2	2	0	حركة المرور, مواقع البناء, جيران مزعجون	الصباح, المساء, الليل	1	1	1	2	1	1	2	9	2	2	3	3	2	3
0	4	3	2	2	1	1	1	0	1	0	0	0	0	0	0	1	0	0	0	0	0	3	5			1	1	1	1	1	1	1	0	جيران مزعجون	المساء	1	1	1	0	0	0	0	3	1	1	1	1	4	4
1	3	1	2	1	1	1	1	0	1	0	0	0	0	0	0	1	0	0	0	0	0	3	4	3	2	1	1	2	2	2	2	2	2	حركة المرور	الصباح, الظهيرة	1	1	1	1	1	1	1	7	2	2	2	2	2	2
0	3	1	2	1	1	1	1	0	1	0	0	0	0	0	0	1	0	0	0	0	0	1	3	2	1	1	1	1	1	1	1	1	0	حركة المرور	الظهيرة	3	3	3	3	3	3	3	21	4	2	2	3	2	3
0	2	3	1	1	1	1	2	1	1	0	0	0	0	0	0	1	0	0	0	0	0	1	2	4	2	1	1	2	2	1	0	1	0	حركة المرور, مواقع البناء	المساء	2	2	2	1	2	2	2	13	3	2	2	2	1	2
1	5	1	2	1	2	2	2	0	0	1	0	0	0	0	0	0	1	0	0	0	0	1	1	3	2	2	2	1	1	1	1	1	1	حركة المرور	المساء	1	0	1	1	1	1	1	6	2	1	1	1	3	3
1	2	3	2	1	2	1	2	0	0	1	0	0	0	0	0	1	0	1	0	0	0	1	4	4	2	1	1	2	0	1	2	0	0	Road traffic	morning;afternoon;evening;night	1	2	2	1	0	1	1	8	2	2	3	2	2	2
1	2	4	2	1	1	1	2	1	1	1	0	0	0	0	0	1	0	0	1	0	0	1	2	2	2	1	3	1	2	1	1	1	0	Road traffic;0	afternoon;evening	1	2	1	1	1	2	1	9	2	1	2	3	2	3
1	3	3	2	2	2	1	1	0	1	0	0	1	0	0	0	1	0	1	0	0	0	3	2	3	2	1	2	2	1	2	1	2	2	Loud neighbors;Construction sites	evening;night	1	1	1	1	0	1	0	5	2	2	3	3	2	0
1	2	4	1	1	1	1	2	1	1	1	0	0	0	0	0	1	1	0	0	0	0	1	4	4	2	1	2	2	1	2	2	1	2	Loud neighbors;0	afternoon	2	1	1	1	2	1	2	10	3	2	1	0	3	2
0	2	1	2	1	1	1	1	0	1	0	0	0	0	0	0	0	1	0	0	0	0	1	2	4	2	1	3	2	2	3	3	3	3	Loud neighbors;Construction sites;0;Loud music	night	0	0	0	2	1	1	0	4	1	1	0	1	1	0
0	2	4	2	1	1	1	2	0	1	0	0	0	0	0	0	1	1	0	0	0	0	2	3	1	2	1	1	3	3	0	0	0	3	Loud neighbors	afternoon;evening	3	3	3	3	3	3	3	21	4	4	4	4	1	4
0	2	4	2	1	1	1	1	0	1	0	0	0	0	0	0	1	0	0	0	0	0	4	5			1	3	3	0	3	3	3	3	Road traffic;Loud neighbors;0;Loud music	morning;afternoon;evening;night	3	1	3	3	3	3	0	16	4	3	1	4	1	2
1	2	4	2	1	1	1	1	0	0	0	0	0	1	0	0	1	0	0	0	0	0	3	4	3	2	1	1	3	3	2	2	2	2	Road traffic;Construction sites;0;Loud music	afternoon;evening;night	1	1	2	1	1	1	1	8	2	2	2	2	2	2
1	2	1	2	1	1	1	1	0	1	0	0	0	0	0	0	1	0	0	0	0	0	1	5			1	1	2	2	3	3	2	1	Road traffic;Construction sites;0;Loud music	afternoon	2	2	1	1	1	2	1	10	3	2	3	3	2	2
1	2	4	2	1	1	1	1	0	1	0	0	0	0	0	0	1	1	0	0	1	0	4	4	4	2	1	2	2	2	1	1	1	1	Construction sites;0;Clubs/bars/nightclubs;Loud music	afternoon;evening	2	2	2	2	2	2	2	14	3	2	3	4	3	3
1	2	4	2	2	1	1	2	1	1	1	0	0	0	0	0	0	0	1	0	0	0	1	3	2	2	2	2	1	3	1	0	1	1	0;Loud music	evening;night	1	0	0	1	0	1	0	3	1	1	0	1	2	3
1	2	4	2	1	1	1	1	0	1	1	0	0	0	0	0	1	0	0	0	0	0	2	4	4	2	1	2	2	2	2	1	2	2	Road traffic;0	afternoon	1	0	1	1	0	1	1	5	2	2	1	2	0	2
1	2	4	2	1	2	1	1	0	0	1	0	0	0	0	0	1	0	0	0	0	0	1	2	2	1	2	2	1	1	1	0	1	1	Loud music	evening;night	1	2	2	1	1	1	1	9	2	2	1	2	2	2
1	2	4	2	1	1	1	1	0	1	0	0	0	0	0	0	1	0	1	0	0	0	4	3	1	2	2	2	2	2	2	1	2	2	Road traffic;Construction sites;0;Loud music	morning;afternoon	2	0	1	2	2	1	2	10	3	2	1	2	3	2
1	2	1	2	1	1	2	1	0	1	0	0	0	0	0	0	1	0	0	0	0	0	2	2	4	2	3	3	2	2	2	1	1	2	Road traffic;0	afternoon	3	3	3	3	3	3	3	21	4	3	3	3	0	2
1	2	1	2	2	1	1	1	0	1	1	0	0	0	0	0	0	1	1	0	0	0	1	2	2	2	1	1	3	3	2	2	3	2	Road traffic;Loud neighbors;Construction sites;0;Industrial activities factories;Loud music	morning;afternoon	2	2	2	2	2	2	2	14	3	3	3	3	0	0
1	2	1	2	1	1	1	1	0	1	0	0	0	0	0	0	1	0	0	0	0	0	2	2	2	2	2	1	2	2	2	1	1	1	Road traffic;Loud neighbors;0	evening	2	2	2	2	2	2	2	14	3	3	3	3	0	0
0	2	4	2	1	1	1	1	0	1	1	0	0	0	0	0	1	1	1	0	1	0	2	1	3	2	1	1	3	3	2	2	1	2	Road traffic;Loud neighbors;Construction sites	morning;evening	1	0	0	1	0	1	0	3	1	2	1	2	2	3
1	2	1	2	1	2	2	2	0	1	0	0	0	0	0	0	1	0	0	0	0	0	2	2	3	1	2	1	2	2	2	2	2	2	Road traffic;0	evening	1	1	1	1	1	1	1	7	2	2	2	2	2	2
0	2	1	2	1	2	1	1	1	1	1	1	0	0	0	0	1	0	0	0	0	0	1	4	2	2	2	1	1	3	2	2	2	1	Road traffic;Construction sites;0;Industrial activities factories	morning;afternoon	1	1	2	2	1	3	0	10	3	3	2	4	0	0
0	2	3	0	1	1	1	2	0	1	0	0	0	0	0	0	1	0	0	0	0	0	2	4	2	2	1	1	3	3	0	3	0	0	Construction sites;Loud music;Sport events	morning	0	0	0	0	0	0	0	0	1	0	0	0	4	4
1	2	1	2	1	1	1	1	0	1	1	0	0	0	0	0	1	0	0	0	0	0	1	5			1	1	2	2	2	1	2	0	Road traffic;Loud neighbors	afternoon;evening	3	3	3	3	2	3	3	20	4	2	3	4	2	2
0	2	2	1	1	2	2	2	1	1	1	0	0	0	0	0	1	0	1	0	0	0	1	2	4	1	1	1	3	3	3	2	3	3	0;Loud music	morning;afternoon;evening	3	3	3	3	3	3	3	21	4	4	4	4	1	1
0	2	4	1	1	2	2	1	1	1	0	0	0	0	0	0	0	1	0	0	0	0	1	4	2	2	1	1	2	1	1	1	2	1	Road traffic;0;Loud music	morning	1	0	0	1	0	1	1	4	1	0	2	2	2	2
0	2	1	2	1	1	2	2	1	0	1	0	0	0	0	0	1	0	0	0	0	0	1	1	2	1	2	2	1	1	1	1	1	1	0	night	0	0	0	0	0	0	0	0	1	0	0	0	4	4
0	2	3	2	1	2	2	2	0	1	0	0	1	0	0	0	1	1	0	0	0	0	2	4	2	2	1	3	2	1	2	1	1	1	Loud neighbors;Construction sites;0	morning;afternoon	1	1	1	1	1	1	1	7	2	2	2	2	2	2
0	2	1	2	1	1	1	1	0	1	0	0	0	0	0	0	1	0	0	0	0	0	4	5			2	2	3	3	1	1	1	1	Road traffic;0	morning;afternoon;evening	3	3	3	3	3	3	3	21	4	4	4	4	2	3
0	2	4	1	1	2	2	2	0	1	1	0	0	0	0	0	1	0	1	0	0	0	2	5			2	1	1	1	1	1	1	1	Road traffic	afternoon	0	1	2	1	1	1	1	7	2	2	2	2	2	2
1	2	3	2	1	2	2	2	1	0	1	0	0	0	0	0	0	1	0	0	0	0	1	1	4	1	3	1	1	1	1	1	1	1	Road traffic;Construction sites;Loud music	night	1	1	1	0	0	0	1	4	1	1	2	2	0	0
1	2	1	2	1	2	2	2	1	1	1	0	0	0	0	0	0	1	0	0	0	0	1	1	1	2	1	2	1	2	1	1	1	1	Road traffic	evening	2	1	3	3	1	3	1	14	3	2	2	2	4	4
0	2	1	2	1	1	1	2	0	1	0	0	0	0	0	0	1	0	0	0	0	0	3	4	4	2	2	2	3	3	1	1	2	1	Road traffic;Construction sites	afternoon	0	0	1	1	1	0	1	4	1	2	2	1	2	2
0	2	4	2	1	1	1	1	0	1	0	0	0	0	0	0	1	1	0	0	0	0	2	4	4	2	1	1	2	2	2	2	0	1	Loud neighbors;Construction sites;0	morning;afternoon;evening;night	0	1	1	1	1	1	0	5	2	1	2	1	3	2
0	2	4	2	2	1	1	1	0	1	0	1	0	0	0	0	1	0	0	0	0	0	3	5			1	1	2	0	1	1	1	1	Road traffic	afternoon	0	0	0	0	0	0	0	0	1	1	1	1	3	3
0	2	4	2	1	1	1	1	0	1	0	1	0	0	0	0	1	1	1	0	1	0	2	5			1	1	2	2	2	1	2	3	Road traffic;Loud neighbors;Construction sites	afternoon;evening	2	2	2	3	2	3	2	16	4	3	2	4	0	0
0	2	4	2	1	1	1	1	1	1	1	0	0	0	0	0	1	1	0	0	0	0	3	4	1	2	1	1	1	2	2	1	1	2	0;Loud music	afternoon	1	0	0	0	1	0	0	2	1	1	3	2	0	2
0	2	4	2	1	2	1	1	1	1	1	1	1	1	0	1	1	1	1	1	1	1	1	4	3	2	1	1	2	3	1	2	1	1	Road traffic;Loud music	morning;evening	1	0	0	1	0	0	0	2	1	1	0	0	0	0
1	2	1	2	1	1	1	2	0	1	0	0	0	0	0	0	1	1	1	0	0	0	1	5			1	1	3	2	2	2	3	1	Road traffic;Loud neighbors;Construction sites;0	morning;afternoon	1	0	1	1	1	1	1	6	2	0	2	2	2	2
1	2	3	1	1	2	2	2	1	0	1	0	0	0	0	0	0	1	0	0	0	0	1	3	2	2	2	2	1	1	1	1	1	1	Construction sites;0;Sport events	afternoon	2	1	1	2	1	1	3	11	3	1	3	4	3	3
1	2	1	2	2	2	1	2	0	1	1	1	1	0	0	0	1	0	0	0	0	0	1	4	3	2	1	1	3	3	2	1	1	1	Road traffic	morning;afternoon	1	0	1	1	0	2	2	7	2	2	1	3	2	2
1	3	4	2	1	2	1	1	1	0	1	0	0	0	0	0	1	0	0	0	0	0	1	2	1	1	2	2	2	2	1	1	1	1	Road traffic	morning	1	1	1	1	1	1	1	7	2	1	2	2	2	2
1	2	4	2	1	2	1	2	1	0	1	1	0	0	0	0	1	0	1	0	1	1	1	1	3	2	2	2	2	2	1	1	1	0	Road traffic;0	afternoon;evening	0	0	1	1	0	0	3	5	2	2	3	2	1	0
1	2	2	2	1	2	1	2	1	1	1	0	0	0	0	0	0	1	0	0	0	0	1	3	2	1	2	2	1	1	1	1	1	1	Road traffic;Loud neighbors;Construction sites;0	afternoon;evening	1	1	1	1	1	1	0	6	2	2	2	2	2	2
0	2	4	2	1	1	1	1	0	1	0	1	1	0	0	0	1	1	0	0	0	0	4	5			1	1	2	0	2	1	1	1	Road traffic;Construction sites;0	afternoon	0	0	1	0	0	2	0	3	1	1	3	3	0	0
1	2	4	2	1	1	1	1	0	1	1	0	0	0	0	0	1	0	0	0	0	0	1	3	2	2	1	3	3	3	3	3	3	3	Road traffic;Loud neighbors;Construction sites;0;Industrial activities factories	morning;afternoon;evening	2	3	1	2	3	2	2	15	4	3	2	1	3	2
0	2	4	2	1	2	1	2	1	0	1	0	0	0	0	0	1	0	0	0	0	0	1	3	4	2	2	2	1	1	1	1	1	1	Loud neighbors;0	afternoon	1	1	1	1	1	1	0	6	2	1	0	1	2	2
1	2	4	2	1	2	2	2	1	0	1	0	0	0	0	0	0	1	0	0	0	0	1	1	4	2	3	2	1	1	1	1	1	1	Road traffic;Loud neighbors;Construction sites;0	morning;evening	1	1	0	0	1	1	1	5	2	2	2	2	2	2
1	2	3	2	1	2	2	2	1	1	1	0	0	0	0	0	1	1	0	0	0	0	1	2	1	2	1	1	3	2	2	2	3	1	Loud neighbors;0	morning;afternoon;evening	3	3	3	3	3	3	3	21	4	4	4	4	1	3
1	2	4	2	1	2	2	1	1	1	1	1	0	0	0	0	0	0	1	0	0	0	1	2	2	2	1	1	2	1	2	1	1	0	Road traffic;Construction sites	afternoon	0	1	1	1	1	1	2	7	2	2	1	1	2	3
1	2	4	1	1	2	1	2	1	0	1	0	0	0	0	0	1	0	1	0	0	0	1	1	3	1	2	2	0	3	3	2	2	0	Road traffic;Construction sites;0;Loud music	afternoon;evening;night	0	0	0	0	0	0	0	0	1	2	2	0	0	0
1	2	4	2	1	1	1	1	0	1	0	0	0	0	0	0	1	0	0	0	0	0	2	4	3	2	1	1	3	1	2	1	2	3	Road traffic;0	morning;afternoon	1	1	1	1	0	1	0	5	2	2	2	2	2	2
1	2	4	2	1	1	1	1	0	1	1	1	1	0	1	0	1	0	1	0	0	0	3	5			2	2	3	3	3	3	3	3	Road traffic;Loud neighbors;Construction sites;0	afternoon;evening	2	2	2	2	2	2	2	14	3	3	3	3	4	0
1	4	3	2	2	1	1	1	0	1	0	1	0	0	0	0	1	0	0	0	0	0	4	5			2	2	1	1	2	1	2	1	Road traffic;Loud neighbors	morning	3	3	3	3	3	2	3	20	4	3	3	3	3	3
1	2	4	2	1	2	1	2	1	1	1	0	1	0	0	0	1	1	0	0	0	0	1	5			1	1	1	2	2	1	0	0	Loud neighbors	morning;afternoon	3	3	3	3	2	3	3	20	4	1	2	4	2	2
1	1	4	1	1	2	2	2	1	0	1	0	0	0	0	0	1	1	0	0	0	1	1	5			2	1	2	1	2	1	1	1	Loud neighbors;Loud music	afternoon	1	2	3	2	1	3	1	13	3	1	1	2	2	3
0	2	4	2	1	2	1	1	0	0	0	1	0	0	0	0	0	0	1	0	0	0	3	4	2	2	2	2	2	2	1	1	1	3	0;Clubs/bars/nightclubs	morning;evening	0	1	3	0	2	2	2	10	3	0	1	2	2	2
1	2	4	2	1	1	1	1	0	1	1	0	0	0	0	0	1	0	1	0	0	0	1	4	2	2	1	1	2	2	2	2	2	3	Road traffic;Loud neighbors;Construction sites;0	afternoon;evening;night	2	2	2	2	2	2	2	14	3	1	2	4	1	1
1	2	4	2	1	1	1	1	0	1	1	1	0	0	0	0	1	0	0	0	0	0	1	2	2	1	1	3	3	2	2	2	2	3	Road traffic;Loud neighbors;0	morning;afternoon;evening;night	1	1	1	1	1	1	1	7	2	2	2	2	2	2
0	3	4	1	1	1	1	2	1	0	1	0	0	0	0	0	0	1	0	0	0	0	1	4	4	2	1	2	1	2	2	1	2	1	Loud neighbors;0	evening	1	0	1	0	0	1	0	3	1	1	0	1	2	2
0	5	3	2	2	2	2	2	1	0	1	0	0	0	0	0	1	0	1	0	0	0	1	4	1	1	2	2	1	2	2	1	0	0	Road traffic	evening	0	2	1	0	0	0	0	3	1	1	1	1	1	2
1	1	4	1	1	1	1	2	1	0	1	0	0	1	0	0	1	0	0	0	0	1	1	5			2	2	1	3	3	2	2	2	Road traffic;Loud neighbors;0	evening	3	3	3	3	3	3	2	20	4	2	2	3	0	2
0	3	3	1	1	1	1	2	0	0	0	0	1	0	0	0	0	0	1	0	0	0	2	4	3	1	2	2	3	2	2	3	3	3	0	night	0	0	1	1	0	0	0	2	1	1	0	0	4	3
0	5	1	2	2	2	2	1	0	1	1	0	0	0	0	0	1	1	1	0	0	0	1	2	2	2	2	2	1	1	1	1	2	2	0;Loud music	afternoon	2	2	1	0	0	2	2	9	2	2	2	2	2	2
0	4	3	2	2	1	2	2	0	1	0	0	0	0	0	0	0	0	1	0	0	0	4	3	4	2	2	2	3	3	3	3	3	1	Loud neighbors	evening	1	3	3	3	3	3	3	19	4	2	1	2	2	3
1	4	3	2	1	1	1	2	1	0	1	0	0	0	0	0	1	0	0	0	0	0	1	1	1	2	2	2	3	2	1	1	1	1	Road traffic	afternoon	0	0	0	0	0	0	0	0	1	2	1	0	4	4
0	4	3	0	2	2	2	2	1	0	1	0	0	0	0	0	0	1	0	0	0	0	1	2	2	2	2	2	0	1	1	0	1	0	Road traffic	afternoon	0	0	0	1	0	0	0	1	1	1	1	1	1	2
0	4	3	1	2	2	1	1	0	0	1	0	0	0	0	0	1	0	0	0	0	0	1	1	2	2	2	2	2	2	1	1	1	1	Road traffic;Construction sites	morning;evening	3	3	3	2	3	2	2	18	4	1	0	2	3	4
1	4	3	2	1	1	1	1	0	1	1	1	0	0	0	0	1	1	1	1	0	0	1	5			2	2	2	1	1	1	1	1	Road traffic;Loud music	afternoon	2	3	3	2	2	2	3	17	4	2	2	3	2	2
0	4	3	2	1	1	2	1	0	1	0	0	0	0	0	0	1	0	1	0	0	0	2	2	3	2	2	1	2	2	1	1	2	2	Road traffic;Industrial activities factories	afternoon;evening	1	1	1	1	1	0	1	6	2	2	2	2	2	2
0	4	2	2	1	2	1	2	1	1	1	0	0	0	0	0	1	1	1	0	0	0	1	1	4	1	2	2	1	1	2	1	1	1	Loud neighbors;0	afternoon	1	0	0	0	0	1	0	2	1	2	1	2	1	0
0	3	2	2	2	1	1	2	0	1	0	0	0	0	0	0	1	0	0	0	0	0	1	3	3	2	2	1	2	1	2	1	1	1	Road traffic;0	afternoon;evening	1	1	3	2	2	2	1	12	3	2	1	2	2	3
1	2	4	2	1	2	1	1	0	1	1	0	0	0	0	0	1	0	0	0	0	0	1	4	2	2	2	2	1	3	1	1	1	1	Road traffic;0	afternoon;evening	1	1	1	1	1	1	1	7	2	2	2	2	2	2
1	2	4	2	1	1	1	1	0	1	0	0	0	0	0	0	1	0	0	0	0	0	3	4	3	2	3	1	2	2	2	2	2	2	Road traffic;Construction sites	morning;afternoon	1	1	1	1	1	1	1	7	2	2	2	2	2	2
1	2	4	2	1	1	1	1	0	0	0	1	0	1	0	0	0	1	0	1	0	0	3	4	1	2	1	1	2	2	2	2	2	2	Road traffic;Construction sites;0	morning;afternoon;evening;night	3	3	3	3	3	3	3	21	4	3	3	3	0	0
1	2	4	2	1	1	1	2	1	0	1	0	0	0	0	0	1	0	0	0	0	0	1	4	1	2	2	2	2	2	2	2	1	1	Road traffic;Loud neighbors	night	2	2	3	3	3	3	3	19	4	2	3	3	2	3
0	2	2	2	1	2	1	2	1	0	1	1	0	0	0	0	0	1	1	1	1	0	1	5			1	1	2	2	1	2	2	1	0	evening;night	3	3	3	3	3	1	3	19	4	2	3	4	2	3
0	2	4	2	1	2	2	2	1	0	1	0	0	0	0	0	1	0	1	0	0	0	1	2	3	2	1	2	0	1	3	3	3	3	Road traffic;Loud neighbors;0	afternoon;evening	0	1	1	0	1	1	0	4	1	1	0	0	0	0
1	2	4	2	1	1	1	1	0	1	0	0	0	0	0	0	1	0	0	0	0	0	3	4	4	2	1	1	3	2	2	2	3	2	Road traffic;Loud neighbors;Construction sites	morning;night	1	3	3	3	3	3	3	19	4	3	3	3	2	2
1	2	4	2	1	1	1	1	0	1	0	0	0	0	0	0	1	0	0	0	0	0	4	4	2	2	1	3	2	2	2	1	3	0	Road traffic	afternoon	1	0	1	1	0	1	2	6	2	2	2	4	2	1
1	2	4	2	1	2	1	1	1	0	0	1	0	0	0	0	1	0	1	0	0	1	1	1	4	2	2	2	2	3	2	2	3	3	Road traffic;Loud neighbors;0	morning;afternoon	3	3	3	3	3	3	3	21	4	4	2	4	2	2
1	4	3	2	2	1	1	1	0	1	0	0	0	0	0	0	1	0	0	0	0	0	4	4	1	2	2	1	2	2	2	1	1	2	Road traffic	morning;afternoon;evening	1	1	2	2	2	2	2	12	3	4	3	4	0	2
0	3	4	2	1	1	1	2	0	1	0	1	1	0	0	1	1	1	1	0	0	0	2	4	3	2	3	2	2	2	2	2	2	1	Road traffic;Construction sites	morning;afternoon;night	1	1	2	1	1	1	1	8	2	4	2	2	2	0
1	5	1	2	2	1	1	1	0	1	0	0	0	0	0	0	1	0	0	0	0	0	3	5			2	2	2	2	2	2	2	2	Road traffic;Construction sites	morning;afternoon	1	1	1	1	1	2	2	9	2	3	4	4	2	3
1	2	1	2	1	1	1	1	0	1	0	0	0	0	0	0	1	0	0	0	0	0	4	4	3	2	1	3	0	0	1	2	1	1	Road traffic	evening	1	1	1	1	0	1	1	6	2	0	2	1	3	3
1	3	4	2	2	2	1	1	0	0	1	0	0	0	0	0	1	0	0	0	0	0	1	1	1	1	3	3	1	3	3	1	2	1	Loud neighbors	evening	1	2	2	2	0	2	2	11	3	3	4	3	3	0
1	4	3	2	2	1	1	2	1	0	1	0	0	0	0	0	1	0	0	0	0	0	1	1	3	2	2	2	1	2	1	3	2	0	Road traffic;Loud neighbors;0	morning;afternoon	1	1	1	1	1	1	1	7	2	3	2	2	2	2
1	2	4	2	1	1	1	1	0	1	0	0	0	0	0	0	1	0	1	0	0	0	2	5			1	1	1	2	2	1	2	0	Loud neighbors;0;Loud music	afternoon;evening	1	2	2	2	1	2	0	10	3	2	3	3	0	0
1	2	4	2	1	2	1	2	1	0	1	0	0	1	0	0	1	1	1	0	0	0	1	1	4	2	2	2	1	2	2	0	3	2	Road traffic;Construction sites;0	afternoon;evening	1	1	1	0	0	1	0	4	1	4	1	1	1	1
1	4	3	2	2	1	1	1	0	1	0	1	0	0	0	0	1	0	1	0	0	0	3	4	3	2	2	1	2	2	2	1	2	1	Road traffic;Loud neighbors;0	morning;afternoon;evening	1	1	3	1	0	1	1	8	2	2	2	2	2	2
1	2	4	2	1	2	1	2	1	0	1	0	0	0	0	0	1	0	0	0	0	0	1	5			1	1	2	1	1	0	1	0	Loud neighbors;0	morning;afternoon	2	1	1	2	0	3	0	9	2	2	0	4	0	0
1	2	4	2	1	1	1	1	0	1	0	0	0	0	0	0	1	1	0	0	0	0	3	5			1	2	1	2	2	3	3	1	Road traffic;0	morning;afternoon	1	0	0	1	2	0	0	4	1	2	1	3	0	0
1	2	4	2	1	1	1	2	0	1	0	0	0	0	0	0	1	1	0	0	0	0	4	5			1	3	3	0	2	2	2	3	Road traffic;Loud neighbors;0	afternoon;evening	2	2	2	2	2	2	2	14	3	2	2	3	2	2
0	2	2	2	1	2	2	2	1	0	1	0	0	0	0	0	1	1	0	0	0	0	1	3	2	2	2	2	1	2	1	1	1	1	Road traffic	afternoon	1	1	0	1	1	1	1	6	2	1	1	1	3	3
1	2	4	2	1	1	1	1	0	1	0	0	0	0	0	0	1	0	0	0	0	0	4	5			1	1	1	2	1	1	2	2	Road traffic;Loud neighbors	afternoon	2	2	2	2	2	2	0	12	3	1	1	3	0	0
1	2	1	2	1	1	1	2	1	0	1	0	0	0	0	0	0	0	1	0	0	0	1	4	1	2	2	2	3	2	1	2	1	1	0	night	1	1	1	1	1	1	1	7	2	3	3	3	1	0
1	4	3	0	2	2	2	2	0	0	0	1	0	0	0	0	0	0	1	0	0	0	1	2	2	2	1	1	2	2	2	2	3	2	Loud neighbors;0	morning;afternoon	1	1	1	1	1	1	0	6	2	1	0	1	4	4
1	2	3	2	1	2	2	2	0	1	1	0	0	0	0	0	1	1	0	0	0	0	2	5			1	1	1	2	2	0	1	0	Construction sites;0	morning	0	0	0	0	0	0	0	0	1	1	1	2	2	2
1	4	4	2	1	2	2	2	1	1	1	0	0	0	0	0	1	0	0	0	0	0	1	2	2	1	1	1	1	2	2	2	2	3	Road traffic;Loud neighbors;0;Loud music	morning;night	1	1	1	1	1	1	1	7	2	4	4	4	1	2
0	4	3	2	2	2	2	2	1	0	1	0	0	0	0	0	0	1	0	0	0	0	2	5			2	3	1	1	1	1	0	1	Road traffic;Loud neighbors	night	2	3	3	3	2	3	1	17	4	3	3	4	1	4
1	4	3	1	2	1	1	2	0	0	0	1	0	0	0	0	1	0	0	0	0	0	2	3	3	1	1	2	1	2	2	2	2	0	Loud neighbors	afternoon	1	2	2	1	1	3	3	13	3	2	2	2	2	2
1	4	4	2	2	2	1	1	0	1	0	0	0	0	0	0	1	0	0	0	0	0	1	5			1	2	3	3	1	2	0	0	Road traffic;Construction sites;Industrial activities factories	morning;afternoon;evening;night	0	0	0	1	0	0	0	1	1	1	1	3	1	4
1	3	2	2	1	2	2	2	0	1	1	0	0	0	0	0	1	0	0	0	0	0	1	2	3	2	2	2	1	1	1	1	1	1	Clubs/bars/nightclubs	night	1	1	1	1	1	1	3	9	2	2	2	2	2	2
1	2	4	2	1	2	1	1	0	0	1	0	0	1	0	0	1	0	0	0	0	0	1	2	3	1	1	3	2	2	2	2	2	2	Loud neighbors;Loud music	morning;evening	1	1	1	1	2	2	1	9	2	2	1	2	3	2
1	1	4	1	1	1	1	1	0	1	0	1	0	0	0	0	1	0	0	0	0	0	4	5			2	3	2	2	3	1	1	1	0	evening	1	1	1	2	1	0	3	9	2	3	2	3	3	2
0	1	4	1	1	1	1	1	0	1	0	0	0	0	0	0	1	0	0	0	0	0	4	4	4	2	1	1	2	1	2	1	1	1	Road traffic	evening;night	0	0	1	1	1	3	0	6	2	2	2	2	2	2
1	2	1	2	1	1	1	2	0	1	1	0	0	0	0	0	1	0	0	0	0	0	4	4	3	2	1	1	2	2	3	3	3	2	Road traffic;Loud neighbors;0	morning	3	3	3	3	3	3	3	21	4	4	2	4	1	2
1	1	4	1	1	1	1	1	0	1	0	1	0	0	0	0	1	0	0	0	0	0	3	5			2	3	2	1	3	3	3	0	Road traffic	evening	3	3	3	3	3	3	1	19	4	4	4	4	2	3
1	2	4	2	1	2	1	1	0	1	1	1	0	1	0	0	1	0	0	0	0	0	1	3	2	2	2	3	2	2	1	1	1	0	Loud neighbors;0;Loud music	afternoon;evening	1	1	1	1	1	1	1	7	2	2	3	3	2	2
1	3	4	1	2	2	2	2	0	0	0	0	1	0	0	0	0	0	0	0	0	0	3	4	4	2	1	1	3	3	3	3	3	1	Road traffic;Construction sites;0	morning;afternoon;evening	3	3	3	1	1	3	3	17	4	3	3	3	1	0
0	4	1	2	2	1	1	1	0	1	1	1	0	0	0	0	1	1	0	0	0	0	2	2	2	2	2	2	1	2	2	1	1	1	0	afternoon	1	1	1	0	0	0	0	3	1	1	1	2	1	0
0	2	4	2	1	1	1	1	0	1	0	1	1	0	0	0	1	1	0	0	0	0	2	5			1	1	2	2	1	1	1	3	Road traffic;Construction sites	morning;night	3	3	3	3	3	3	3	21	4	3	4	4	2	3
0	2	4	2	1	2	1	1	0	1	0	0	0	0	0	0	1	0	0	0	0	0	2	4	4	2	2	2	2	2	3	1	1	2	Road traffic	afternoon;evening	0	0	0	0	0	0	0	0	1	0	0	0	4	4
0	2	4	2	1	1	1	1	1	1	1	1	1	0	0	0	1	0	0	0	0	0	3	4	4	2	1	1	1	1	3	3	3	3	Road traffic;Loud neighbors;Construction sites;0	afternoon;evening;night	1	1	3	2	3	3	1	14	3	2	2	2	0	0
0	3	3	2	2	1	1	1	0	0	0	0	0	1	0	0	1	1	0	0	1	0	2	2	2	1	2	2	2	1	2	1	1	1	Loud neighbors;Construction sites;0;Road traffic	morning;evening	1	1	1	1	1	1	1	7	2	2	2	2	2	2
1	3	3	2	2	2	2	1	0	0	1	0	0	0	0	0	0	1	0	0	0	0	1	4	2	2	2	3	1	1	1	1	1	1	Road traffic	morning	0	0	0	0	0	0	0	0	1	2	2	2	0	2
0	4	3	2	2	1	2	2	1	1	1	0	0	0	0	0	1	1	1	1	0	0	1	4	4	2	2	3	2	2	2	1	2	1	Construction sites;0	afternoon	2	1	2	2	2	2	0	11	3	2	2	3	0	2
0	5	4	2	2	2	2	2	1	1	1	0	0	0	0	0	0	1	0	0	0	0	1	2	3	2	2	2	1	1	1	1	1	1	0;Road traffic	afternoon;evening	1	1	1	1	1	1	1	7	2	2	2	2	0	0
0	5	1	2	2	1	1	1	1	1	0	0	0	0	0	0	1	0	0	0	0	0	2	4	2	2	2	1	1	2	1	1	1	1	Construction sites;Road traffic	morning	1	0	0	0	0	0	0	1	1	1	1	1	3	3
0	5	3	2	2	2	1	2	1	0	1	0	0	1	1	0	1	0	1	0	0	1	1	3	1	2	2	2	1	2	2	1	2	1	Loud neighbors;Construction sites;Industrial activities factories;Clubs/bars/nightclubs;Road traffic	afternoon	2	2	2	2	1	1	1	11	3	2	2	2	2	2
1	2	4	2	1	1	1	1	0	1	0	0	0	0	0	0	1	1	1	0	0	0	3	4	3	2	2	2	2	1	3	3	3	0	Road traffic;Loud neighbors;0;Loud music	morning;afternoon	2	2	2	2	2	2	2	14	3	2	3	3	0	0
0	2	3	2	1	1	1	2	0	1	0	0	0	0	0	0	0	1	0	0	0	0	2	4	4	2	1	1	2	1	1	1	1	1	Road traffic;Loud neighbors;0	evening;night	1	0	1	0	0	1	0	3	1	1	1	1	1	1
1	2	4	2	1	2	1	2	1	0	1	0	0	0	0	0	1	0	0	0	0	0	1	2	4	2	2	2	1	3	2	1	1	2	Road traffic	morning;afternoon;evening	1	1	2	1	0	2	3	10	3	4	4	3	3	4
1	2	4	2	1	1	1	1	0	1	0	1	0	0	0	0	1	1	0	0	0	0	2	4	4	2	1	1	2	2	2	1	1	3	Road traffic	morning;afternoon	2	1	1	3	2	2	3	14	3	2	2	2	3	2
1	2	3	2	1	1	1	1	0	1	1	0	0	0	0	0	1	0	1	0	0	0	3	5			2	3	2	3	2	1	3	3	Road traffic;Loud neighbors	morning;afternoon;evening;night	1	2	2	1	1	1	1	9	2	2	1	1	3	2
1	3	3	2	1	2	1	2	1	1	1	1	0	0	0	0	1	0	1	0	0	0	1	5			2	2	3	3	1	0	1	0	Road traffic;Construction sites	morning	1	1	1	1	2	1	1	8	2	1	3	3	3	3
1	2	3	2	1	1	1	1	0	1	0	0	0	0	0	0	1	0	0	0	0	0	2	5			2	1	3	3	2	1	1	2	Road traffic;0	morning;afternoon	1	1	1	1	0	1	2	7	2	2	3	2	3	2
1	2	4	2	1	1	1	1	0	1	1	0	0	0	1	0	1	1	0	0	1	0	4	5			1	1	2	0	2	1	3	3	Road traffic;Loud neighbors;Construction sites;0;Industrial activities factories;Loud music	morning;afternoon;evening;night	2	2	3	3	3	3	3	19	4	3	4	4	1	2
1	2	4	2	1	1	1	1	0	0	0	1	0	0	0	0	1	1	1	0	0	0	2	4	1	2	2	2	2	1	2	1	2	1	Road traffic;Loud neighbors;Construction sites	morning;afternoon	2	2	1	1	3	1	2	12	3	2	1	1	2	2
1	2	3	2	1	1	1	1	0	1	1	1	0	0	0	0	1	1	0	0	0	0	3	5			1	3	2	2	1	1	1	1	Road traffic;Loud neighbors	afternoon	1	1	1	0	0	1	1	5	2	2	1	2	2	3
0	2	3	2	1	2	1	2	1	0	1	0	0	0	0	0	1	0	0	0	0	0	1	1	4	2	2	2	1	2	1	0	1	1	Construction sites;0	afternoon	1	1	1	1	1	1	1	7	2	2	2	2	2	2
0	2	4	2	1	1	1	1	0	1	0	0	0	0	0	0	1	0	0	0	0	0	2	4	3	2	2	2	2	2	2	1	3	1	Road traffic;Construction sites;Loud music	morning;afternoon;evening	2	0	1	2	2	2	2	11	3	1	2	2	0	2
1	2	4	2	1	1	1	1	0	1	0	0	0	0	0	0	1	0	0	0	0	0	3	5			1	1	3	3	3	2	3	3	Road traffic;Loud neighbors;0	morning;afternoon	1	1	1	1	1	1	1	7	2	2	2	2	2	2
1	2	1	2	1	1	1	1	0	1	0	0	1	0	0	0	1	1	1	0	0	0	3	5			1	1	2	1	2	1	2	1	Road traffic;Loud neighbors;Construction sites	morning;afternoon	1	2	2	1	1	1	1	9	2	3	3	2	2	3
1	2	4	2	1	1	1	1	0	1	0	0	0	0	0	0	1	0	0	0	0	0	4	5			1	1	2	2	1	0	1	0	Road traffic	afternoon	3	3	3	3	3	3	2	20	4	3	4	4	2	2
0	2	4	1	1	1	2	2	1	0	1	1	0	1	0	0	0	0	1	1	0	1	3	4	2	1	1	3	1	2	2	1	1	1	Construction sites;0;Industrial activities factories	afternoon	2	2	2	1	3	2	3	15	4	1	2	2	3	3
1	2	1	2	1	1	1	1	0	1	0	0	0	0	0	0	1	1	0	0	0	0	4	3	2	2	1	1	2	2	2	2	2	2	Road traffic;Loud neighbors;0	morning;afternoon;evening	2	2	2	2	2	2	2	14	3	3	3	3	0	0
0	2	4	2	1	1	1	1	0	1	1	0	0	0	0	0	1	0	1	0	0	0	2	4	3	2	1	2	2	2	1	2	1	3	Road traffic;Loud neighbors;0	morning;afternoon;evening;night	1	0	0	0	0	0	0	1	1	2	2	2	0	0
0	2	1	2	1	1	2	2	1	1	1	0	0	0	0	0	1	0	1	0	0	0	1	3	2	1	1	1	2	1	1	1	1	1	Road traffic;Loud neighbors;Construction sites;0	evening	2	1	1	1	1	1	1	8	2	3	2	2	0	0
1	2	1	2	1	1	1	1	0	1	1	0	0	0	0	0	1	1	1	0	0	0	2	4	3	2	1	2	2	3	2	1	1	1	Road traffic;0	evening	1	1	2	1	0	2	1	8	2	2	1	2	0	2
1	2	4	2	1	1	1	1	0	1	0	0	0	0	0	0	1	0	0	0	0	0	2	4	3	2	1	1	2	2	2	1	1	2	Road traffic;Loud neighbors;Construction sites	afternoon	1	1	1	2	2	3	2	12	3	2	2	4	2	2
1	2	1	2	1	1	1	2	0	1	1	0	0	0	0	0	1	1	0	0	0	0	2	4	4	2	1	2	3	2	1	1	1	1	Road traffic;0;Loud music	morning;afternoon	2	1	1	1	1	1	0	7	2	2	2	3	2	2
0	3	1	2	1	1	1	1	0	1	0	0	0	0	0	0	1	0	0	0	0	0	2	4	3	2	1	2	2	2	1	1	1	1	Road traffic;0	afternoon	1	0	0	1	0	1	0	3	1	2	1	1	3	3
1	2	1	2	1	1	1	1	0	1	0	1	0	0	0	0	1	0	1	0	0	0	2	5			1	1	3	1	1	1	1	1	Road traffic;Loud neighbors;0	afternoon;evening	2	2	1	2	3	2	2	14	3	3	3	3	1	3
1	5	3	2	2	1	1	1	0	1	0	0	0	0	0	0	0	1	0	0	0	0	3	4	1	2	2	2	2	1	1	1	1	0	Road traffic;Loud neighbors	evening;night	1	1	1	0	0	0	1	4	1	2	2	2	0	2
1	2	4	2	2	2	2	2	1	1	1	1	1	1	0	0	1	1	0	0	0	0	1	2	1	1	1	1	2	1	1	2	2	1	Loud neighbors;Construction sites	morning	3	2	3	2	0	2	2	14	3	2	3	3	0	0
1	2	1	2	2	1	1	1	0	1	0	0	0	0	0	0	1	0	0	0	0	0	2	4	3	2	2	2	2	1	1	0	0	1	0	afternoon	1	1	1	1	1	1	1	7	2	3	3	3	0	0
0	2	4	2	1	2	2	2	1	1	1	0	0	0	0	0	1	0	0	0	0	0	1	2	1	2	1	1	3	2	2	2	2	1	Road traffic;Loud neighbors;0	afternoon	1	0	0	1	0	2	1	5	2	1	1	2	2	0
1	2	4	2	1	1	1	1	0	1	0	0	0	0	0	0	1	0	0	0	0	0	3	4	2	2	1	1	2	2	2	2	2	2	Loud neighbors;Construction sites;0	morning;afternoon;evening	1	1	1	1	1	1	1	7	2	4	4	4	1	1
1	2	1	2	2	1	1	1	0	1	1	0	0	0	0	0	1	1	0	0	0	0	4	4	4	2	1	3	1	1	2	2	1	1	Road traffic;Construction sites;Loud music	morning;afternoon	1	0	0	0	0	0	0	1	1	2	0	0	2	2
1	2	1	2	1	1	1	2	0	1	0	0	0	0	0	0	1	1	0	1	0	0	4	5			1	1	3	3	2	2	1	0	Loud neighbors;Industrial activities factories	morning;afternoon;evening;night	0	0	0	0	0	0	0	0	1	1	0	1	3	3
1	3	4	2	2	1	1	1	0	1	0	0	0	0	0	0	1	0	0	0	0	0	4	4	4	2	2	2	3	2	3	3	2	1	Road traffic;Loud neighbors;0;Industrial activities factories	morning;afternoon;evening	3	3	3	3	3	3	3	21	4	3	4	4	1	0
0	4	3	2	2	1	1	1	0	1	0	0	0	0	0	0	1	0	0	0	0	0	1	3	4	2	1	1	1	2	1	0	0	1	Road traffic;Loud neighbors;Construction sites;0	morning	1	1	1	1	1	1	1	7	2	2	2	2	3	3
0	2	4	2	1	1	1	1	0	1	1	0	0	0	0	0	1	0	1	0	0	0	2	2	3	1	2	3	1	2	3	1	3	2	Road traffic;0	afternoon;evening	1	1	3	3	3	2	2	15	4	3	3	4	0	2
1	3	3	2	2	2	2	1	0	1	0	1	1	0	0	0	0	1	0	0	0	0	2	5			1	2	2	2	1	1	2	1	Road traffic;Construction sites;Industrial activities factories;Loud music	morning;afternoon	1	1	1	1	1	1	1	7	2	2	2	2	2	2
1	2	2	2	1	2	2	1	0	0	1	0	0	0	0	0	0	1	0	0	0	0	1	1	4	2	2	3	1	1	0	0	0	0	Loud neighbors;Sport events	afternoon	1	0	1	0	0	2	1	5	2	2	2	2	3	2
1	2	1	2	1	2	1	1	1	0	1	0	1	0	0	0	1	1	1	0	0	0	1	2	2	2	2	1	2	3	3	1	3	3	Road traffic;Construction sites;0;Loud music	morning;afternoon	3	2	3	3	3	3	3	20	4	4	4	3	0	0
1	2	4	2	1	2	1	1	1	1	1	0	0	1	0	0	1	0	0	0	0	0	1	5			1	1	0	1	1	0	0	0	Road traffic	afternoon	1	1	1	2	1	1	1	8	2	3	4	4	3	4
1	3	1	2	1	1	1	1	0	1	0	0	0	0	0	0	1	0	0	0	0	0	3	4	2	1	1	3	1	2	2	1	1	1	Road traffic;Loud neighbors;Construction sites;0;Loud music	morning;afternoon	1	1	1	1	2	1	0	7	2	2	2	2	2	2
1	2	3	2	2	1	1	1	0	1	0	0	0	0	0	0	1	0	0	0	0	0	3	4	4	2	1	1	3	3	3	3	3	3	Road traffic;Construction sites;0	morning;afternoon;evening;night	1	1	2	3	0	2	0	9	2	0	1	0	4	4
1	1	4	1	1	1	1	1	0	1	0	0	0	0	0	0	1	0	0	0	0	0	1	2	3	2	1	3	1	2	1	1	2	2	Road traffic;Construction sites;0	afternoon	3	3	3	2	3	3	3	20	4	4	3	4	3	2
1	1	4	1	1	1	1	1	0	1	0	0	0	0	0	0	1	0	0	0	0	0	3	4	1	2	1	1	2	3	2	2	3	2	Road traffic;Loud neighbors;Construction sites;0	morning;afternoon	1	2	2	1	2	2	2	12	3	4	2	3	0	3
1	1	4	1	1	1	1	1	0	1	0	0	0	0	0	0	1	0	0	0	0	0	2	3	2	1	1	2	2	2	2	2	2	2	Road traffic;Construction sites	morning;afternoon	1	3	3	2	3	3	3	18	4	4	4	3	2	3
1	1	4	1	1	1	1	1	1	1	0	0	0	0	0	0	1	0	0	0	0	0	4	4	4	1	1	1	3	3	3	3	2	2	Road traffic	morning	0	1	2	1	2	1	1	8	2	0	1	1	4	3
0	1	4	1	1	1	1	1	0	1	0	0	0	0	0	0	1	0	0	0	0	0	2	2	1	2	3	3	3	2	3	3	2	1	Road traffic;Construction sites;0	afternoon;evening;night	2	1	2	3	2	2	1	13	3	2	1	2	2	3
1	2	3	2	1	1	1	1	0	1	1	0	0	0	0	0	1	0	1	0	0	0	2	1	3	1	1	1	2	1	3	2	2	2	Road traffic;0;Loud music	evening	1	1	1	1	1	1	1	7	2	2	2	2	3	3
1	2	3	2	1	1	1	1	0	1	0	0	0	0	0	0	1	0	1	1	0	0	2	3	3	2	2	2	2	2	1	1	1	1	Road traffic;Construction sites;0;Industrial activities factories	afternoon;evening	1	1	1	1	1	2	1	8	2	2	2	2	2	2
1	3	3	2	2	2	2	1	0	0	1	0	0	0	0	0	1	0	0	0	0	0	1	1	1	2	2	2	3	3	3	3	3	3	Road traffic	morning	0	0	0	0	1	1	1	3	1	0	0	0	3	3
1	2	1	2	1	1	1	1	1	1	1	1	0	0	0	0	1	0	0	0	0	0	1	4	1	2	1	1	2	3	3	2	3	2	Road traffic;Construction sites;0	morning;afternoon	3	3	3	3	3	3	3	21	4	3	3	3	0	3
0	3	1	2	1	2	2	1	1	1	1	0	0	0	0	0	1	1	1	0	0	0	1	5			1	1	2	3	2	0	1	0	Industrial activities factories	morning;afternoon	3	1	2	2	3	1	2	14	3	3	3	3	0	0
1	2	1	2	1	1	1	1	0	0	1	0	0	0	0	0	1	0	0	0	0	0	3	2	4	2	1	1	1	2	2	2	1	1	Loud neighbors;0	morning;afternoon;evening	1	2	2	2	1	2	2	12	3	2	2	3	0	2
1	2	1	2	1	1	1	1	1	1	1	0	0	0	0	0	1	0	0	0	0	0	1	4	1	2	2	2	2	2	2	2	2	2	Road traffic;Loud neighbors;Construction sites;0	afternoon	2	2	2	2	2	2	2	14	3	2	2	2	2	2
1	2	1	2	2	1	1	1	0	1	1	0	1	0	0	0	1	0	1	0	0	0	1	2	2	2	1	1	3	3	2	1	2	3	Loud neighbors	night	1	1	2	2	0	2	2	10	3	3	4	3	4	4
1	2	1	2	2	1	1	1	0	1	0	0	0	0	0	0	1	0	0	0	0	0	3	4	4	2	1	1	3	3	1	0	1	0	Road traffic;Loud neighbors;0	afternoon;evening	0	0	1	0	0	2	0	3	1	0	0	1	0	0
1	2	1	2	1	1	1	1	0	1	1	0	0	0	0	0	1	1	0	0	0	0	3	5			2	2	3	3	2	2	2	1	Road traffic;Loud neighbors	afternoon	1	1	2	1	1	2	2	10	3	2	2	3	2	2
1	3	1	2	1	2	1	2	1	0	1	0	0	0	0	0	1	1	0	0	0	0	1	1	1	2	1	3	2	2	2	2	2	2	Road traffic;Loud neighbors;0	afternoon	1	1	1	1	1	1	1	7	2	2	2	2	2	2
1	2	1	2	1	1	1	1	0	0	0	0	0	1	0	0	1	0	0	0	0	0	3	4	3	2	1	3	1	1	1	1	1	1	Road traffic;0	morning	0	0	0	0	0	0	0	0	1	0	0	0	4	4
1	2	1	2	1	2	1	1	0	1	0	0	0	0	0	0	1	0	0	0	0	0	1	4	3	2	1	1	3	3	2	2	2	1	Road traffic;Loud neighbors;Construction sites;0	afternoon	1	1	1	1	1	2	2	9	2	2	3	3	0	2
1	2	4	2	1	1	1	1	0	1	1	0	0	0	0	0	1	0	1	0	1	1	1	3	4	2	1	3	2	2	3	1	1	1	Road traffic;Loud neighbors;Construction sites	afternoon;evening	0	0	0	0	1	1	0	2	1	2	2	2	2	2
1	2	4	2	1	2	2	1	0	1	0	0	0	0	0	1	1	1	0	0	0	0	3	4	3	2	2	1	1	0	2	1	1	3	Road traffic;0;Loud music	afternoon;evening	2	0	0	1	1	3	1	8	2	4	2	2	3	2
1	2	3	2	1	2	2	2	1	1	0	0	0	0	0	0	1	0	0	0	0	0	1	2	3	2	2	2	3	2	3	1	3	2	0	afternoon	0	2	1	3	2	2	0	10	3	0	2	0	2	3
1	1	4	1	1	2	2	2	0	0	1	0	0	0	0	0	0	1	0	0	0	0	1	5			2	1	2	1	1	1	1	1	0	morning	1	1	1	0	0	1	0	4	1	2	0	2	2	2
0	2	4	2	1	1	1	1	0	1	0	0	0	1	0	0	1	0	0	1	0	0	4	4	3	1	2	2	3	1	2	2	2	1	Loud neighbors	night	1	1	1	1	1	1	1	7	2	2	2	2	2	2
1	3	4	2	2	2	2	1	0	0	1	0	0	0	0	0	0	1	0	0	0	0	1	5			1	1	3	0	2	3	1	1	0	afternoon	3	3	3	3	3	3	3	21	4	4	4	4	1	0
0	1	4	1	1	2	2	2	1	1	0	0	0	0	0	0	0	1	0	0	0	0	1	2	2	2	1	1	2	2	1	1	1	1	0	afternoon	1	1	2	1	3	1	2	11	3	2	2	2	3	3
0	2	3	2	1	1	1	2	0	1	1	1	0	0	0	0	1	0	1	0	0	0	3	5			1	1	3	3	3	2	3	3	Road traffic;Construction sites;0;Loud music	morning;afternoon;evening	3	3	3	3	3	3	3	21	4	4	4	4	3	4
1	2	3	2	1	2	2	2	1	1	0	0	0	0	0	0	1	0	0	0	0	0	2	1	3	2	1	2	1	1	3	3	3	3	Road traffic;0	afternoon	1	1	3	0	0	1	1	7	2	2	2	2	2	2
1	4	3	2	2	2	2	2	1	1	0	0	0	0	0	0	0	1	0	0	0	0	1	5			2	2	1	0	1	1	0	1	Road traffic;Loud neighbors;0	morning;afternoon;evening;night	1	1	2	1	0	3	1	9	2	2	2	2	0	0
1	4	3	2	2	2	1	2	0	0	1	0	0	0	0	0	0	1	0	0	0	0	1	4	3	2	2	2	1	1	1	1	1	1	Loud neighbors;Construction sites	morning;night	2	2	2	1	2	2	2	13	3	1	1	3	0	0
0	2	2	2	1	1	1	2	1	0	1	0	0	0	0	0	1	0	0	0	0	0	1	3	3	2	2	1	2	1	0	0	1	0	0	morning	1	1	1	0	0	0	0	3	1	0	1	2	2	2
1	2	2	2	1	1	1	1	1	1	0	1	0	1	0	1	1	0	1	1	0	1	1	1	2	2	2	2	3	3	3	3	3	2	Road traffic;Loud neighbors;Industrial activities factories;Sport events	morning;afternoon;evening;night	2	1	2	3	3	2	1	14	3	3	2	4	2	2
1	3	3	2	1	2	2	2	1	0	1	0	0	0	0	0	0	1	0	0	0	0	1	4	3	2	2	3	0	2	1	0	0	0	Road traffic;Construction sites	afternoon	1	0	0	0	0	0	0	1	1	1	0	1	1	1
1	2	3	2	1	2	2	2	1	0	1	0	0	0	0	0	1	1	0	0	0	0	1	4	4	2	2	1	1	2	2	1	1	2	Loud neighbors	night	1	1	1	1	1	1	1	7	2	3	3	4	0	1
0	2	4	2	1	1	1	1	0	1	1	0	0	0	0	0	1	1	0	0	0	0	1	5			1	2	3	2	2	2	2	3	Road traffic;Loud neighbors;Construction sites;0;Loud music	morning;afternoon;evening;night	3	2	3	3	2	3	1	17	4	3	2	3	2	2
0	2	4	2	1	1	1	1	0	1	0	1	1	0	0	0	1	0	0	0	0	0	3	5			1	2	2	2	3	1	2	2	Road traffic;Construction sites	morning;afternoon	1	1	2	1	1	1	0	7	2	2	1	2	2	0
0	2	4	2	1	2	1	1	1	1	1	1	0	1	0	0	1	0	0	1	0	0	1	5			2	1	1	2	3	3	2	3	Road traffic;Construction sites	afternoon	3	3	3	3	3	3	3	21	4	2	2	2	2	2
0	2	4	2	1	2	1	1	0	1	1	0	0	0	0	0	1	0	0	0	0	0	1	2	2	1	1	1	1	3	2	0	0	2	Loud neighbors;0	afternoon	0	1	1	0	0	0	0	2	1	1	0	1	4	4
0	2	4	2	1	2	1	1	0	1	1	0	1	1	0	0	1	0	0	0	0	1	1	2	3	2	1	3	1	2	2	2	3	2	Road traffic;Loud neighbors;Construction sites;Loud music	afternoon;evening	1	1	2	1	2	2	1	10	3	1	1	1	3	3
1	2	4	2	1	2	1	2	1	0	1	0	0	0	0	0	1	0	0	0	0	0	1	4	1	1	2	1	2	2	1	0	1	1	Road traffic	morning	2	2	3	2	2	2	2	15	4	3	3	4	2	2
0	2	4	2	1	1	1	1	0	1	0	0	0	0	0	0	1	1	1	1	1	0	2	5			1	3	1	1	2	1	1	1	Construction sites;0	morning;afternoon	0	0	1	0	0	1	1	3	1	2	2	2	0	2
0	2	4	2	1	1	1	1	0	1	0	0	0	0	0	0	1	0	0	0	0	0	3	2	1	2	1	1	3	3	3	1	1	2	Road traffic;Loud neighbors	afternoon;evening	2	2	1	1	0	2	1	9	2	2	2	3	0	2
1	2	4	2	1	2	2	2	1	1	1	0	0	0	0	0	1	0	0	0	0	0	2	4	2	2	1	2	2	1	1	1	1	0	Road traffic;Loud music	afternoon;evening	2	2	2	2	1	3	2	14	3	3	3	3	3	0
0	2	4	2	1	1	1	1	0	1	0	0	0	0	0	0	1	1	1	1	0	0	2	5			1	1	2	2	3	2	3	2	Road traffic;Loud neighbors;Clubs/bars/nightclubs	evening;night	0	0	0	0	0	0	0	0	1	1	0	2	1	1
0	2	4	2	1	1	1	1	0	1	0	0	0	0	0	0	1	1	0	0	1	0	2	4	1	2	1	3	2	1	1	1	1	1	Road traffic;Construction sites	afternoon;evening	1	0	0	1	0	0	0	2	1	1	1	2	0	3
1	2	2	2	1	2	2	1	1	1	1	0	0	0	0	0	1	0	1	0	0	0	1	4	1	2	1	3	1	2	2	1	2	3	Road traffic;Loud neighbors;Construction sites	afternoon	2	2	2	2	2	2	2	14	3	3	3	2	3	3
1	2	4	2	1	2	1	1	0	0	1	0	0	0	0	0	0	0	0	0	0	1	1	4	1	2	2	2	2	2	3	1	2	2	Loud neighbors;Construction sites;0	evening;night	1	1	1	1	2	2	1	9	2	2	2	2	2	3
1	2	4	2	1	1	1	1	0	1	1	1	0	0	0	0	1	1	1	0	0	0	2	3	1	2	1	1	2	2	2	1	2	1	Road traffic;Loud neighbors;0	afternoon	1	1	1	1	1	1	1	7	2	2	2	2	2	2
1	2	4	2	1	1	1	1	0	1	1	1	0	0	0	0	1	1	1	0	0	0	2	3	2	2	1	3	3	2	1	1	2	1	Road traffic;Loud neighbors;Construction sites	morning;afternoon;evening;night	1	0	0	1	1	1	0	4	1	3	2	3	1	4
1	2	4	2	1	1	1	1	0	0	0	0	0	1	0	0	1	0	0	1	0	0	1	4	3	2	2	2	2	2	3	3	2	3	Road traffic	morning;afternoon;evening	2	2	2	1	0	1	0	8	2	2	2	4	4	4
1	2	4	2	1	1	1	1	0	1	0	1	1	0	0	0	1	0	1	0	0	0	2	4	4	2	2	2	2	3	2	1	2	3	Road traffic;Construction sites	morning;afternoon	1	1	1	1	1	1	0	6	2	3	2	2	2	3
0	2	4	2	1	2	1	2	1	1	1	0	0	1	0	0	1	1	1	0	0	1	1	2	2	1	2	2	1	2	1	0	1	1	Road traffic;Construction sites;Industrial activities factories	afternoon;evening	1	0	1	1	1	0	1	5	2	3	2	2	0	2
0	2	3	2	1	2	1	1	0	1	1	1	0	0	0	0	1	1	0	0	0	0	1	3	4	2	2	2	2	1	1	2	1	1	Road traffic;Construction sites	morning	0	1	1	0	1	1	1	5	2	1	1	1	3	3
0	2	4	2	1	1	1	1	0	0	0	1	1	1	1	0	1	0	0	0	0	0	4	3	4	2	2	2	2	2	2	1	1	2	Road traffic;Loud neighbors;Construction sites	morning;afternoon;evening;night	0	1	1	0	0	1	1	4	1	1	1	1	1	0
1	2	4	2	1	1	1	1	0	1	0	0	1	0	0	0	1	1	1	0	0	0	2	4	4	2	1	2	1	1	2	1	2	0	Road traffic;Loud neighbors;Construction sites;0;Loud music	morning;afternoon	2	1	1	1	1	1	1	8	2	2	4	4	4	4
0	2	2	2	1	2	1	1	0	1	1	1	0	0	0	0	0	0	0	0	0	1	2	4	3	2	1	1	1	2	2	1	2	3	Road traffic	morning;afternoon	3	3	3	3	3	2	2	19	4	4	4	4	1	1
0	2	1	2	1	2	1	2	1	1	1	0	0	1	0	0	1	0	1	0	0	0	1	2	1	1	2	2	1	2	2	1	1	1	Road traffic;Construction sites;0	afternoon	1	0	0	1	1	2	0	5	2	2	1	2	1	0
1	2	4	2	1	1	1	2	0	1	0	1	0	0	0	0	1	1	0	0	0	0	4	5			1	1	3	1	2	2	2	2	Road traffic;Loud neighbors;0	afternoon;evening	1	1	1	1	2	1	2	9	2	2	2	3	0	0
1	2	4	2	1	1	1	1	0	1	0	0	0	0	0	0	1	1	1	0	0	0	3	5			1	1	2	3	1	1	2	2	Road traffic;Loud neighbors;Construction sites;0	morning;afternoon;evening	1	0	2	1	2	2	1	9	2	2	2	3	0	2
1	2	4	2	1	2	2	1	0	1	0	0	0	0	0	0	1	0	0	0	0	0	2	5			1	1	2	2	2	2	2	2	Road traffic;Loud neighbors;0	afternoon	0	0	0	0	0	0	0	0	1	2	2	2	2	2
1	2	4	2	2	1	1	1	0	1	0	1	0	0	0	0	1	0	0	0	0	0	2	3	3	2	1	2	2	1	2	2	1	1	Road traffic;0	morning;evening	1	1	0	0	1	1	0	4	1	2	1	2	2	0
0	2	3	2	1	1	1	2	0	1	1	0	0	0	0	0	1	1	0	0	0	0	2	4	2	2	1	1	1	1	2	1	1	0	Construction sites;0;Industrial activities factories	afternoon;evening	2	1	1	1	0	0	1	6	2	3	2	2	2	2
1	2	4	2	1	1	1	1	0	1	0	0	1	0	0	0	0	1	0	1	1	0	1	1	4	1	2	2	2	1	3	2	1	1	Road traffic;Construction sites;0	morning;afternoon	1	0	0	0	0	1	0	2	1	2	0	0	1	1
1	2	4	2	1	2	2	1	0	1	1	0	0	0	0	0	0	1	0	0	0	0	1	1	2	2	1	2	2	2	2	1	2	2	Road traffic;Loud neighbors;Construction sites;0	afternoon;evening	2	1	3	2	1	3	2	14	3	4	3	4	2	2
1	2	4	2	1	1	1	1	0	1	0	0	0	0	0	0	1	1	1	0	0	0	4	4	2	1	1	1	2	1	2	2	3	3	0	afternoon	2	1	1	2	1	3	1	11	3	2	2	3	2	3
1	2	4	2	1	2	1	2	1	0	1	1	0	0	0	0	1	0	0	0	0	0	2	5			2	3	1	0	1	1	1	1	Industrial activities factories	afternoon	1	1	1	1	1	1	1	7	2	2	3	3	0	2
1	2	4	2	1	1	1	1	0	1	0	0	0	0	0	0	0	1	0	0	0	0	2	2	3	2	2	2	2	1	2	1	2	1	Loud neighbors	morning;afternoon	0	0	2	1	0	1	0	4	1	1	2	2	1	1
1	2	4	2	1	1	1	2	1	1	1	0	1	0	0	0	1	0	0	1	0	1	2	2	3	1	1	2	3	3	1	1	1	2	Road traffic;Construction sites;Industrial activities factories	morning;afternoon;evening	2	2	2	2	3	3	3	17	4	2	2	4	0	0
1	2	4	2	1	1	2	1	0	1	0	0	0	0	0	0	1	1	0	0	0	0	1	4	3	2	1	1	2	3	1	1	1	1	Loud neighbors;Industrial activities factories;Loud music	morning	2	2	2	2	2	2	2	14	3	4	4	4	3	3
1	2	2	2	2	1	2	1	0	1	0	0	0	0	0	0	1	0	0	0	0	0	1	3	3	1	1	2	2	2	2	1	1	1	Loud neighbors;Construction sites	afternoon	1	0	1	1	0	1	1	5	2	1	1	1	3	3
1	2	2	2	1	2	1	1	0	0	1	0	0	0	0	0	1	0	0	0	0	0	1	4	3	2	2	3	1	3	2	1	1	3	Road traffic	afternoon	2	1	2	1	1	1	0	8	2	2	4	3	0	2
1	2	4	2	1	2	1	1	0	0	1	0	0	0	0	0	1	1	0	0	0	0	1	4	2	1	1	2	1	2	1	1	1	2	Road traffic	afternoon	1	1	1	1	0	1	0	5	2	0	2	2	2	3
1	2	4	2	1	1	1	1	0	1	0	0	0	0	0	0	1	1	0	0	0	0	4	4	4	2	1	1	3	2	3	2	2	2	Road traffic;Construction sites;0	morning;afternoon	1	2	3	1	1	1	3	12	3	2	2	3	2	0
1	2	3	2	1	2	2	2	1	0	1	0	0	0	0	0	1	0	0	0	0	0	1	1	4	2	2	2	1	1	1	1	0	1	Road traffic;Loud neighbors;0;Loud music	afternoon;evening	1	0	1	0	0	0	0	2	1	2	1	2	1	2
0	2	4	2	1	2	2	1	0	1	0	0	0	0	0	0	0	1	0	0	0	0	2	2	4	2	2	3	1	1	2	1	0	2	Road traffic;0;Loud music	afternoon;evening	1	1	1	1	2	0	0	6	2	2	2	2	1	2
1	2	3	2	1	1	1	1	0	1	0	0	0	0	0	0	1	0	0	0	0	0	3	3	4	2	2	3	1	1	2	0	3	2	Road traffic;Loud neighbors;0	morning;afternoon	3	3	3	3	2	2	3	19	4	3	3	4	2	2
0	2	4	2	1	1	1	1	0	1	0	0	1	0	0	0	0	1	0	1	0	0	2	4	3	2	2	2	3	2	2	2	3	2	Road traffic;Loud neighbors;0	evening;night	1	1	2	2	3	2	2	13	3	2	2	3	2	0
0	2	4	2	1	1	1	2	1	1	1	0	0	0	0	0	1	1	0	0	0	0	2	3	4	2	1	2	2	2	2	1	1	2	Loud neighbors;Construction sites	afternoon	2	3	3	2	1	1	1	13	3	2	3	2	0	2
1	2	4	2	1	1	1	2	0	1	0	0	0	0	0	0	1	1	0	0	0	0	3	4	4	2	3	3	3	3	1	1	1	1	Road traffic;Loud neighbors;0	afternoon;evening;night	1	1	2	1	1	1	2	9	2	4	3	3	2	2
1	2	4	2	1	1	1	1	0	1	1	0	0	0	0	0	1	1	0	0	0	0	1	4	2	2	1	3	1	0	1	1	1	1	Road traffic;Construction sites;0	morning;afternoon	1	1	2	0	0	1	1	6	2	1	0	2	2	2
0	2	4	2	1	1	1	1	1	1	1	1	0	1	0	0	1	0	1	0	0	0	1	2	2	1	1	2	1	3	1	1	1	0	Road traffic;Construction sites	afternoon	0	1	1	1	1	2	0	6	2	0	1	2	1	0
0	2	4	2	1	2	1	2	1	1	1	0	1	0	0	0	1	1	0	0	0	0	1	4	2	2	1	2	2	1	2	0	2	2	Road traffic;Loud neighbors;0	afternoon	2	1	1	3	2	1	0	10	3	2	2	3	0	2
0	2	3	2	1	2	2	1	0	1	1	1	0	0	0	0	1	1	0	0	0	0	2	2	3	2	2	2	2	2	3	3	2	2	Road traffic;0	morning;afternoon	1	1	2	2	1	1	2	10	3	2	1	2	3	0
0	2	3	2	1	2	1	2	0	0	1	0	0	0	0	0	1	0	0	0	0	0	1	2	4	2	2	2	1	1	2	1	1	1	Loud neighbors	afternoon	1	1	1	0	0	1	1	5	2	2	1	2	0	0
1	2	4	2	1	2	1	1	0	0	1	0	0	0	0	0	1	1	0	0	0	0	1	2	2	2	2	2	2	2	1	0	1	1	Construction sites;0	afternoon	3	2	3	3	1	1	0	13	3	3	3	4	2	2
1	2	4	2	1	1	1	1	0	1	0	0	1	0	0	0	1	1	0	0	0	0	1	4	3	1	1	1	3	1	3	1	2	3	Road traffic;0	afternoon;evening	3	2	3	3	3	3	2	19	4	3	3	4	2	0
1	2	4	2	1	2	2	2	1	0	1	0	0	0	0	0	0	1	0	0	0	0	1	2	1	1	2	3	1	0	2	2	2	2	Loud neighbors;Construction sites;0	evening;night	1	1	0	0	2	1	0	5	2	0	2	3	1	1
0	2	4	2	1	1	1	1	0	1	1	0	0	0	0	0	1	1	1	1	0	0	1	1	2	1	2	2	2	1	1	1	0	0	Road traffic;Construction sites	afternoon;evening	0	0	0	1	0	2	0	3	1	2	1	1	1	2
1	2	4	2	1	1	1	1	0	1	1	0	0	0	0	0	1	0	0	0	0	0	1	5			1	1	1	2	1	2	1	1	Road traffic;0	morning	1	1	1	2	1	1	1	8	2	2	2	3	2	3
1	2	4	2	1	1	1	1	0	1	1	1	1	1	0	1	1	1	0	1	0	0	2	4	2	2	3	1	2	2	2	2	2	2	Road traffic;Loud neighbors;Construction sites;0	morning;afternoon;evening;night	2	2	2	1	2	1	1	11	3	3	3	3	0	0
1	2	4	2	1	1	1	1	0	0	1	0	0	0	0	0	0	1	0	0	0	0	1	4	3	2	1	1	2	2	2	2	3	2	Loud neighbors;Construction sites;0	afternoon;evening	3	3	3	3	2	2	2	18	4	2	2	2	2	2
0	2	2	2	1	1	1	1	0	1	1	0	0	0	0	0	1	0	0	0	0	0	2	1	2	1	2	2	2	2	2	1	1	0	Road traffic;0;Industrial activities factories	morning;afternoon	1	1	1	0	1	1	1	6	2	1	2	2	3	0
0	2	4	2	1	1	1	1	0	1	1	1	0	1	0	0	1	0	0	0	0	0	1	5			2	2	0	1	0	0	1	0	Road traffic;Loud neighbors;Construction sites;Clubs/bars/nightclubs;Loud music	morning;afternoon;evening;night	1	1	0	1	0	1	0	4	1	2	2	3	3	3
0	2	4	2	1	1	1	2	1	0	1	0	0	0	0	0	0	1	0	0	0	0	1	1	2	2	2	2	1	2	1	1	2	0	Road traffic;Loud neighbors	afternoon;night	1	0	0	0	0	0	0	1	1	2	2	2	2	2
0	2	2	2	1	2	1	1	0	0	1	0	0	0	0	0	1	1	0	0	0	0	2	4	3	2	2	1	1	1	1	1	1	1	Loud neighbors	evening	3	2	2	3	3	3	2	18	4	2	3	4	2	3
0	2	4	2	1	2	2	2	1	0	1	0	0	0	0	0	0	1	0	0	0	0	1	5			2	2	2	1	1	1	1	0	Loud neighbors	evening	1	1	2	3	2	3	1	13	3	2	1	3	2	3
0	2	4	1	1	1	1	2	0	1	1	0	0	0	0	0	1	0	0	0	0	0	1	5			1	1	3	3	2	2	2	2	Road traffic;0	morning;afternoon;evening	3	3	3	3	3	3	3	21	4	3	3	3	0	0
1	2	4	2	1	2	1	2	1	0	1	0	0	0	0	0	1	1	0	1	0	0	1	1	4	2	1	2	2	1	3	2	3	2	Loud neighbors	evening	1	1	1	2	0	3	1	9	2	2	4	3	3	2
1	2	3	2	1	1	1	1	0	1	0	0	0	0	0	0	0	1	0	1	0	0	1	2	4	2	2	3	1	0	0	0	0	0	Construction sites	afternoon	0	0	0	0	0	0	0	0	1	2	1	2	1	1
0	2	4	2	1	2	1	1	0	1	1	0	0	0	0	0	1	1	0	0	0	0	2	1	3	2	2	2	3	1	3	3	3	3	Road traffic;Loud neighbors;0	morning;night	3	3	3	3	3	2	0	17	4	1	1	1	2	4
0	2	3	2	1	1	1	1	0	1	0	0	0	0	0	0	1	0	0	0	0	0	1	3	2	2	2	2	2	1	1	1	1	1	Road traffic;Construction sites;0	morning	1	1	1	1	1	2	0	7	2	2	2	2	2	0
1	4	1	2	2	2	2	2	1	0	1	0	0	0	0	0	1	0	0	0	0	0	1	2	2	2	2	2	0	2	1	0	1	0	Road traffic;Industrial activities factories	morning;afternoon	1	0	0	0	1	1	0	3	1	2	2	2	2	0
1	2	4	2	1	2	1	2	1	1	1	0	0	1	0	1	1	0	1	0	0	0	2	2	3	2	2	3	1	3	2	2	2	2	Loud neighbors;0;Industrial activities factories	afternoon;evening;night	1	1	1	2	1	3	0	9	2	3	2	4	2	3
1	1	4	1	1	1	1	1	0	0	0	1	0	1	0	0	0	1	0	1	0	0	4	5			1	2	2	0	3	3	1	3	Road traffic	afternoon	0	0	0	1	0	1	0	2	1	0	0	1	0	0
0	1	4	1	1	1	1	1	0	1	0	0	0	0	0	0	1	0	0	0	0	0	1	2	2	2	1	2	0	0	0	0	1	0	Road traffic	afternoon	1	0	1	0	0	0	0	2	1	1	0	0	3	4
0	2	4	2	1	1	1	1	0	1	1	0	1	1	0	0	1	1	0	1	1	0	1	3	3	2	1	1	2	2	2	2	1	2	Road traffic;Loud neighbors;Construction sites;0	morning;afternoon;evening	1	1	1	1	0	2	1	7	2	2	1	2	2	2
1	2	4	2	1	2	1	2	0	0	1	0	0	0	0	0	1	0	0	0	0	0	2	3	2	1	2	1	1	1	1	1	1	1	Road traffic;Loud neighbors;0	afternoon	1	1	1	1	1	1	1	7	2	2	2	2	2	2
0	3	1	2	1	1	1	1	1	1	1	0	0	0	0	0	1	0	0	0	0	0	1	3	4	2	3	3	1	2	2	1	2	2	Road traffic;0	afternoon	1	1	1	1	1	1	1	7	2	2	2	2	2	2
1	2	1	2	1	1	1	1	0	1	0	0	0	0	0	0	1	1	0	0	0	0	4	2	2	1	2	1	3	3	2	1	1	1	Road traffic;Loud neighbors	afternoon;evening;night	2	2	2	2	1	2	2	13	3	2	2	1	3	3
1	2	3	2	1	2	1	1	0	1	1	0	0	0	0	0	1	1	0	0	0	0	4	5			1	3	3	2	2	1	1	1	Sport events	afternoon	1	1	1	1	1	1	1	7	2	0	1	0	3	3
0	2	4	2	1	1	1	1	0	1	0	0	1	0	0	0	1	1	0	0	0	0	2	1	2	2	1	1	2	2	3	2	3	3	Road traffic;Construction sites;0	morning;afternoon;night	1	2	3	1	1	2	2	12	3	3	4	4	0	3
1	2	4	2	1	2	1	1	0	1	0	0	0	0	0	0	1	1	0	1	1	1	2	4	2	2	1	1	1	2	2	2	2	2	Road traffic;Construction sites	afternoon	1	2	2	1	1	0	1	8	2	2	2	2	2	2
1	2	3	2	1	1	1	1	0	1	1	0	0	1	0	0	1	0	0	0	0	0	3	4	3	2	3	1	2	1	2	3	3	2	Road traffic;0;Industrial activities factories	morning	2	3	3	1	1	2	2	14	3	2	2	2	2	2
1	2	2	2	1	2	1	2	0	0	1	0	0	0	0	0	0	1	0	0	0	0	1	1	2	1	2	3	2	0	2	1	2	3	Loud neighbors;0;Loud music	evening	2	3	3	3	3	3	3	20	4	2	4	4	0	0
1	2	4	2	1	2	2	2	0	0	1	0	0	0	0	0	1	1	0	0	0	0	2	5			1	3	1	1	1	1	1	1	0	afternoon	1	1	1	1	1	1	0	6	2	2	1	2	0	0
1	2	4	2	1	2	1	2	0	1	1	0	0	0	0	0	1	0	0	0	0	0	1	4	4	2	1	3	2	2	1	1	2	1	Road traffic;Construction sites;0	afternoon	1	1	1	2	2	2	2	11	3	3	2	2	2	2
0	2	4	2	1	2	1	1	0	1	1	0	0	0	0	0	1	0	0	1	0	0	2	5			2	3	2	1	1	1	1	1	Construction sites;Loud music	night	1	1	1	1	1	1	0	6	2	3	1	2	0	2
1	2	4	2	1	1	1	1	1	1	0	0	0	0	0	0	1	1	0	0	1	0	3	3	3	2	2	2	1	2	2	2	2	0	Road traffic;Loud neighbors;0;Loud music	afternoon;night	1	2	1	1	2	2	2	11	3	2	1	1	2	3
0	3	1	2	1	1	1	1	0	1	0	0	0	0	0	0	0	1	0	0	0	0	2	5			1	3	2	1	2	1	1	1	Road traffic;Loud music	afternoon;evening	1	1	1	0	0	1	2	6	2	2	1	2	2	2
0	2	2	2	3	1	1	1	1	1	0	0	0	0	0	0	0	1	1	0	0	0	1	4	4	2	1	1	1	3	1	3	1	2	Road traffic;Loud neighbors;Construction sites;0;Loud music;Sport events	afternoon	2	1	3	1	2	1	2	12	3	2	1	2	4	4
1	2	4	2	1	1	1	1	0	1	0	1	0	0	0	0	1	1	1	0	0	0	2	3	4	2	2	2	2	2	2	2	2	2	Road traffic;Construction sites;0	afternoon	1	1	1	1	1	1	0	6	2	3	4	3	2	3
0	3	1	2	1	1	1	1	0	1	0	0	0	0	0	0	1	1	0	0	0	0	3	4	4	2	1	1	2	2	1	1	1	0	Road traffic;Clubs/bars/nightclubs;Loud music	morning;afternoon	3	3	3	3	1	3	0	16	4	4	4	4	0	3
1	2	3	2	1	1	1	1	0	1	0	0	0	0	0	0	1	0	1	0	0	0	3	2	4	2	2	2	2	1	1	1	1	1	Road traffic	night	0	0	0	0	0	0	0	0	1	2	2	2	0	2
0	5	3	2	2	1	1	1	0	1	0	0	0	0	0	0	1	0	0	0	0	0	2	4	3	2	2	2	1	2	2	1	2	2	Road traffic;Construction sites;Industrial activities factories	evening	1	1	1	1	1	1	1	7	2	2	2	2	2	2
1	2	4	2	1	1	2	1	1	1	1	0	0	1	0	0	1	1	0	0	0	0	1	4	2	2	1	1	2	1	2	1	2	2	Loud neighbors;0	morning;afternoon;evening;night	1	2	1	1	1	1	1	8	2	3	4	2	1	0
1	2	4	2	1	1	1	2	1	0	1	0	0	0	0	0	1	0	0	0	0	0	1	4	2	2	1	1	2	2	1	1	1	1	Road traffic;0	morning;afternoon	2	2	2	2	2	2	2	14	3	3	3	3	3	3
1	2	4	2	1	1	1	1	0	1	0	0	0	0	0	0	1	1	0	0	0	0	4	5			1	1	3	2	3	3	3	3	Road traffic;Loud neighbors;Construction sites;0	morning;night	1	1	1	1	1	1	1	7	2	2	3	2	2	2
1	2	4	2	1	1	1	1	0	1	0	0	0	0	0	0	0	0	0	1	0	0	3	4	3	2	1	1	2	1	3	3	2	3	Loud neighbors	afternoon	3	2	3	2	1	3	2	16	4	4	4	4	1	1
1	2	4	2	1	1	1	1	0	1	0	0	0	0	0	0	1	1	0	0	0	0	2	4	3	2	1	1	3	3	3	3	2	2	Road traffic;Loud neighbors;Construction sites;0	afternoon;evening	0	0	1	1	0	0	1	3	1	1	1	1	3	3
0	2	1	2	1	1	1	1	0	1	0	0	1	1	0	0	1	0	0	1	0	0	1	5			1	1	3	3	2	1	0	0	Road traffic;Loud neighbors;Construction sites;0	afternoon;evening	3	2	3	2	2	2	2	16	4	2	2	3	3	2
0	2	4	2	1	1	2	1	0	1	1	0	0	0	0	0	1	1	0	1	0	1	2	5			1	1	2	1	2	1	1	1	Road traffic;Loud neighbors	afternoon;evening	1	0	0	1	2	1	0	5	2	2	1	2	0	2
1	2	4	2	1	1	1	1	0	1	1	0	0	0	0	0	1	0	0	0	0	0	2	5			1	3	1	1	1	2	2	1	Loud neighbors;Construction sites	afternoon;evening	0	0	0	0	1	2	3	6	2	3	1	1	3	0
1	2	4	2	1	1	1	1	0	1	0	0	0	0	0	0	1	0	0	0	0	0	2	5			1	1	3	3	3	1	2	0	Road traffic;Loud neighbors;0	morning;afternoon	3	3	3	3	3	3	3	21	4	3	3	3	0	2
1	2	4	2	1	1	1	2	0	1	0	0	0	0	0	0	1	0	0	0	0	0	2	5			1	1	3	1	3	2	1	1	Road traffic;Loud neighbors;0	afternoon;evening	0	0	0	0	0	0	0	0	1	0	0	2	2	3
0	2	4	2	1	1	1	1	0	1	0	0	0	0	0	0	0	1	0	0	0	0	1	2	2	2	1	1	1	1	1	2	1	2	Construction sites	evening	1	1	1	1	1	1	1	7	2	2	2	2	2	2
0	2	1	2	1	2	1	2	1	0	1	0	0	0	0	0	1	0	0	0	0	0	1	5			2	3	0	1	3	3	3	3	Loud music	morning	0	0	0	0	0	0	0	0	1	0	0	0	4	4
1	1	4	1	1	2	1	2	1	0	1	0	0	0	0	0	1	1	0	0	0	0	1	4	2	1	1	3	2	1	3	3	2	3	Loud neighbors;0	afternoon;night	3	2	3	1	1	3	3	16	4	2	2	1	3	3
0	1	4	1	1	1	1	1	0	1	1	1	1	1	0	1	1	1	0	1	0	1	1	1	2	2	1	1	2	1	2	0	0	0	Road traffic;Construction sites	morning;afternoon	0	0	0	0	0	1	0	1	1	2	1	2	0	0
0	5	3	2	2	2	1	2	0	0	1	0	0	0	0	0	1	0	0	0	0	0	1	4	4	2	2	3	2	3	0	1	1	2	Road traffic;Clubs/bars/nightclubs;Loud music	afternoon	1	2	1	1	0	1	1	7	2	2	0	2	2	2
0	2	4	2	1	1	1	1	0	1	1	0	0	0	0	0	1	1	0	0	0	0	2	4	4	1	1	1	2	2	1	1	2	2	Loud neighbors;0;Loud music	night	1	1	1	1	1	1	1	7	2	1	2	1	3	3
0	3	3	2	1	1	1	1	0	1	1	0	0	1	0	0	1	1	1	1	0	0	1	5			1	1	1	3	2	0	3	0	Road traffic;Construction sites;0;Loud music	afternoon	2	1	2	3	2	2	2	14	3	2	4	3	2	1
0	2	4	2	1	1	1	1	0	1	1	0	1	1	0	0	1	0	0	0	0	0	1	2	3	1	1	1	2	1	2	1	1	2	Loud neighbors;Construction sites;0;Loud music	afternoon;evening	0	0	0	1	0	2	0	3	1	2	1	1	3	0
0	2	4	2	1	1	1	1	0	1	1	1	0	1	1	0	1	1	0	0	0	0	2	4	2	2	1	1	1	0	2	1	1	2	Road traffic;Loud neighbors;0	afternoon;evening	2	3	3	3	3	3	3	20	4	3	3	3	0	0
0	2	4	2	1	1	2	1	1	1	1	0	0	0	0	0	1	1	0	0	0	0	2	4	3	2	1	1	1	2	3	3	3	1	Loud neighbors;Construction sites	morning;afternoon	1	2	3	3	3	3	2	17	4	2	4	4	2	2
1	2	4	2	1	1	1	2	0	1	1	0	0	0	0	0	1	1	0	0	0	0	1	4	2	2	2	2	1	1	2	1	1	1	0;Loud music	afternoon	1	1	1	1	0	2	0	6	2	1	0	1	2	2
1	2	4	2	1	2	1	2	1	1	1	1	1	1	1	1	1	1	1	1	1	1	1	4	3	2	3	3	2	2	3	2	3	3	Road traffic;Loud neighbors;Construction sites;0	morning;afternoon;evening;night	1	1	1	1	2	2	1	9	2	2	2	2	2	2
0	4	3	2	2	1	1	1	0	1	1	1	0	0	0	0	1	0	1	0	0	1	2	5			1	1	1	2	2	1	1	1	Road traffic	afternoon;evening	1	2	3	3	3	2	3	17	4	2	2	1	3	3
0	2	2	2	1	1	1	1	0	1	0	0	0	0	0	0	1	0	0	0	0	0	2	4	3	1	2	1	3	2	2	1	2	2	Road traffic;Industrial activities factories	morning;evening	1	0	0	1	0	1	2	5	2	2	1	1	2	3
0	2	4	2	1	1	1	1	0	1	0	0	0	0	0	0	1	0	0	0	0	0	1	5			1	1	1	1	1	1	1	1	Road traffic;Construction sites;0	morning;evening	3	3	3	3	3	3	3	21	4	4	4	4	4	4
1	2	4	2	1	1	1	1	1	0	1	0	0	1	0	0	1	0	0	0	0	0	1	1	4	1	3	3	0	2	1	0	1	1	Road traffic;Industrial activities factories	morning;afternoon;evening;night	1	1	1	1	1	1	1	7	2	3	1	3	1	2
1	2	3	2	1	1	1	2	0	0	0	0	0	0	1	0	1	1	0	0	0	0	4	4	3	2	2	2	1	2	1	2	2	0	Road traffic;0	morning	1	1	1	0	0	1	1	5	2	2	2	3	0	0
1	2	4	2	1	1	1	1	0	1	1	1	0	0	1	0	1	1	0	1	0	0	1	5			1	3	3	3	2	1	2	1	Road traffic;Loud neighbors;Construction sites;Industrial activities factories	morning;afternoon	1	1	1	1	0	0	0	4	1	2	2	2	0	0
0	2	4	2	1	1	1	1	0	1	0	1	1	0	0	0	1	1	1	0	0	0	4	4	4	2	1	1	3	0	2	0	0	3	Road traffic;Loud neighbors;Construction sites;0	morning;afternoon;evening;night	0	0	0	0	0	0	0	0	1	1	2	2	1	0
0	2	4	2	1	1	1	1	0	1	0	0	0	0	0	0	1	1	0	0	0	0	2	5			1	1	2	2	2	1	0	3	Road traffic;Loud neighbors;Construction sites;0	afternoon;evening	1	1	1	0	0	2	0	5	2	2	3	3	2	2
0	2	4	2	1	2	1	2	1	1	1	0	0	0	0	0	1	0	1	0	0	0	1	1	1	1	2	2	1	2	1	0	0	0	Road traffic	morning;afternoon	0	0	0	0	0	0	0	0	1	2	1	1	0	1
1	2	4	2	1	1	1	1	0	1	0	0	0	0	0	0	1	0	0	0	0	0	1	5			1	1	1	1	2	0	2	2	Road traffic;Loud neighbors	night	1	1	1	1	2	2	2	10	3	2	2	2	2	2
0	2	1	2	1	1	1	1	0	1	0	0	0	0	0	0	1	0	0	0	0	0	3	5			3	3	1	3	2	0	1	1	Road traffic;0	morning;afternoon	0	0	1	1	1	2	0	5	2	1	3	1	0	3
1	1	4	1	1	1	1	1	0	1	0	0	0	0	0	0	1	0	0	0	0	0	2	5			1	1	2	2	2	2	2	2	Road traffic;0	afternoon	1	1	1	1	1	2	2	9	2	1	1	1	3	3
1	1	4	1	1	1	1	1	0	1	0	0	0	0	0	0	1	0	0	0	0	0	2	4	3	2	1	1	1	1	3	3	3	3	Road traffic;Loud music	night	3	2	2	2	2	2	1	14	3	4	2	4	1	0
1	2	4	1	1	2	1	2	0	0	1	0	0	0	0	0	1	0	0	1	0	0	1	4	2	1	1	1	2	1	2	0	1	1	0	morning;evening	2	2	3	1	2	2	2	14	3	2	4	4	0	0
1	1	4	1	1	1	1	1	0	1	0	0	0	0	0	0	1	0	0	0	0	0	2	5			1	1	1	1	2	2	3	3	Loud neighbors;Construction sites;0	morning;night	2	2	2	2	1	2	3	14	3	4	4	3	3	2
1	1	4	2	1	2	1	2	0	1	1	0	0	0	0	0	1	0	0	0	0	0	1	2	2	1	2	3	2	1	2	1	1	2	Loud neighbors;0	afternoon	2	1	1	0	0	2	1	7	2	4	2	2	0	0
1	2	4	1	1	1	1	1	0	1	0	0	0	0	0	0	1	0	0	0	0	0	3	4	3	2	1	1	2	1	2	1	1	2	Road traffic;Industrial activities factories	morning;afternoon	1	1	2	1	1	0	3	9	2	2	2	2	2	3
1	1	4	1	1	1	1	1	0	1	0	0	0	0	0	0	1	0	0	0	0	0	1	4	2	2	1	1	2	0	2	0	1	2	Road traffic	afternoon;evening	0	0	3	2	3	3	0	11	3	4	2	2	2	3
1	2	4	2	1	1	1	1	0	1	0	0	0	0	0	0	1	0	0	0	0	0	2	4	3	2	1	3	3	3	3	3	3	3	Loud music	morning;afternoon;evening;night	2	2	2	3	2	3	3	17	4	2	2	2	3	4
1	2	4	2	1	1	1	1	1	1	0	0	0	0	0	0	1	0	0	0	0	0	2	3	3	2	1	3	2	3	3	3	3	3	Road traffic;Construction sites	morning;afternoon	1	3	3	1	1	3	3	15	4	3	3	3	2	3
1	2	4	1	1	1	1	1	0	1	0	0	0	0	0	0	1	0	0	0	0	0	1	4	3	2	2	2	1	1	3	3	2	1	Road traffic;Loud neighbors;0	morning;afternoon;night	2	1	1	1	0	2	3	10	3	2	3	4	0	2
0	2	4	2	1	2	2	1	0	1	1	0	0	0	0	0	1	1	0	1	0	0	1	4	3	1	1	1	1	1	2	1	1	2	Road traffic;0	afternoon;evening	3	2	3	2	2	2	1	15	4	2	1	3	1	2
1	1	4	1	1	1	1	1	0	1	0	0	0	0	0	0	1	0	0	0	0	0	4	5			1	3	2	2	2	1	1	1	Road traffic;Construction sites	afternoon	2	1	1	2	0	1	0	7	2	2	4	4	3	2
1	1	4	2	1	1	1	2	0	1	0	0	0	0	0	0	1	0	0	0	0	0	3	4	4	2	3	1	3	3	3	3	3	2	Road traffic	afternoon	1	1	1	1	1	1	1	7	2	2	2	2	2	2
1	2	4	2	1	1	1	1	0	1	0	0	0	0	0	0	1	1	0	0	0	0	4	5			1	1	2	2	2	2	3	3	Road traffic;Loud neighbors;Construction sites;0	afternoon;evening;night	2	1	2	2	3	2	3	15	4	3	3	3	3	2
0	2	2	2	1	1	1	2	0	1	0	0	1	0	0	0	1	0	1	0	0	0	3	4	3	2	1	2	3	2	2	2	3	3	Loud neighbors;Construction sites;0	morning;night	2	1	1	2	1	3	3	13	3	3	2	3	2	2
1	2	4	2	1	2	2	1	0	1	0	0	0	1	0	0	1	0	0	0	0	0	2	3	3	2	1	1	3	3	2	2	3	3	Road traffic;Loud neighbors;0	afternoon	2	2	2	2	2	2	2	14	3	4	3	3	2	2
0	2	1	2	1	1	1	1	0	1	0	0	0	0	0	0	1	1	0	0	0	0	4	2	4	2	2	1	2	2	2	0	0	2	Road traffic	afternoon	1	0	3	1	1	1	2	9	2	4	2	3	1	0
0	2	2	2	1	1	1	1	0	1	0	0	0	0	0	0	1	0	0	0	0	0	3	5			1	3	2	2	2	2	2	2	Road traffic;Loud neighbors;0	morning;night	1	1	1	1	1	1	1	7	2	1	2	2	3	2
0	2	4	2	1	1	1	1	0	1	0	0	0	0	0	0	1	0	0	0	0	0	2	5			1	1	2	2	2	3	1	3	0;Clubs/bars/nightclubs	afternoon;night	1	1	1	1	1	2	2	9	2	2	2	2	0	2
1	2	4	2	1	1	1	1	1	1	1	0	0	0	0	0	1	0	0	0	0	0	2	5			1	1	2	1	2	1	0	2	Road traffic;Construction sites	afternoon	1	2	1	3	1	1	2	11	3	1	2	1	2	3
0	2	3	2	1	1	1	2	0	1	0	0	0	0	0	0	0	0	0	1	0	0	2	3	3	1	1	3	2	2	2	2	2	2	Road traffic	afternoon	1	1	1	1	1	1	1	7	2	2	2	2	2	2
1	2	4	2	1	1	1	1	0	1	0	0	0	0	0	0	1	0	0	0	0	0	1	5			2	2	3	2	3	2	3	2	Road traffic;Construction sites;0	afternoon;evening;night	1	1	1	2	1	2	1	9	2	3	4	3	0	0
0	3	4	2	1	1	2	1	0	0	0	1	0	0	0	0	0	0	0	0	1	0	3	4	3	2	3	3	2	2	2	2	2	2	0	evening	2	2	2	2	2	2	2	14	3	1	1	1	3	3
0	2	4	2	1	1	1	1	0	1	0	1	0	1	0	0	1	1	0	1	0	0	3	4	1	2	1	1	1	1	3	3	3	3	Road traffic;Loud neighbors;Construction sites;0;Clubs/bars/nightclubs;Loud music	night	1	1	1	2	1	2	1	9	2	2	1	1	3	3
1	2	4	2	1	1	1	1	0	0	1	0	0	0	0	0	0	1	0	0	0	0	1	3	3	2	2	2	2	2	2	0	1	2	Road traffic;Industrial activities factories	afternoon	1	1	1	1	2	1	2	9	2	2	2	2	2	2
0	2	1	2	1	1	1	2	1	1	0	0	0	0	0	0	1	0	0	0	0	0	1	1	1	1	1	1	3	3	3	3	1	3	Road traffic	morning	1	1	1	1	1	1	1	7	2	1	1	1	3	3
0	2	2	2	1	1	1	1	0	1	1	0	0	0	0	0	1	0	0	0	0	1	1	4	3	2	1	2	1	2	1	1	1	1	Road traffic;0;Loud music	night	2	1	2	1	1	1	1	9	2	3	2	2	3	3
1	2	4	1	1	1	1	1	0	1	0	1	0	0	0	0	1	1	0	0	0	0	4	4	4	2	1	1	2	1	2	1	1	1	Road traffic;0	afternoon;evening	2	2	2	2	1	2	3	14	3	2	4	3	0	3
1	1	4	1	1	1	1	2	1	0	1	0	0	0	0	0	1	1	1	0	0	0	1	3	4	2	3	3	3	0	1	0	3	1	Loud neighbors;0	afternoon;evening	1	2	2	3	1	3	0	12	3	2	0	4	1	0
0	2	1	2	1	1	1	1	0	1	0	1	0	0	0	0	1	0	0	0	0	0	4	4	3	2	3	3	2	3	2	2	2	2	Loud neighbors;0;Clubs/bars/nightclubs	morning;afternoon	1	1	1	1	1	1	1	7	2	1	1	1	3	3
1	2	4	2	1	1	1	1	0	1	1	1	0	0	0	0	1	0	0	0	0	0	1	4	2	1	1	1	3	3	3	3	3	3	Road traffic;Loud neighbors;Construction sites;0	morning;afternoon;evening;night	2	2	2	2	2	2	2	14	3	1	1	1	0	2
0	3	3	2	1	2	1	2	1	0	1	0	0	0	0	0	0	0	1	0	0	0	2	5			1	3	1	3	1	3	1	1	Road traffic;0	morning;afternoon;evening	3	3	3	3	0	3	3	18	4	4	4	4	4	4
1	2	1	2	1	1	1	1	0	1	0	0	0	0	0	0	1	1	0	0	0	0	4	4	4	2	2	2	2	2	2	2	2	1	Road traffic;Loud neighbors;0;Loud music	afternoon	1	1	1	2	1	2	1	9	2	2	2	2	2	2
1	2	2	2	1	1	1	2	1	1	0	0	0	0	0	0	1	0	0	0	0	0	3	3	1	1	1	1	3	2	2	2	2	3	Road traffic;Loud neighbors;0	afternoon;evening	1	1	1	1	1	1	1	7	2	2	4	4	2	2
0	2	2	2	1	1	1	1	0	1	0	0	0	0	0	0	1	1	0	0	0	0	3	4	4	2	1	2	3	2	3	1	3	1	Road traffic;0;Loud music;Sport events	afternoon;evening	2	2	3	2	1	3	0	13	3	2	4	3	2	2
1	2	4	2	1	1	1	1	0	1	0	0	0	0	0	0	1	1	0	0	0	0	2	5			1	1	1	2	2	3	2	1	Road traffic;0	evening	1	1	1	1	0	2	0	6	2	2	2	3	0	0
1	2	4	2	1	2	1	2	1	0	1	0	0	0	0	0	1	0	0	0	0	0	2	4	2	2	2	3	2	0	1	0	1	0	Road traffic;0	evening	1	0	1	0	2	0	1	5	2	1	2	2	0	2
1	2	4	2	1	1	1	1	0	1	1	0	0	0	0	0	1	0	0	0	0	0	2	5			1	2	1	1	1	0	1	0	Road traffic;0	afternoon;evening	1	1	2	1	2	2	2	11	3	1	2	3	2	2
0	1	4	2	1	1	1	1	0	1	1	0	0	0	0	0	1	0	0	0	0	0	1	2	3	2	3	3	2	1	2	2	2	3	Road traffic;Construction sites;0	afternoon;night	1	1	0	2	1	2	1	8	2	2	2	2	2	2
0	2	2	2	1	1	1	1	0	1	0	1	0	0	0	0	0	1	0	0	0	0	3	5			1	1	3	2	2	1	1	3	Road traffic;Loud neighbors;Construction sites;0;Industrial activities factories	morning;afternoon;evening;night	2	1	3	2	2	2	3	15	4	4	4	3	2	2
1	2	4	2	1	1	1	1	0	1	0	0	0	0	0	0	1	0	0	0	0	0	4	5			1	1	3	2	1	1	2	2	Road traffic;Industrial activities factories	morning;afternoon	3	3	3	3	3	2	3	20	4	3	4	4	2	3
0	5	3	2	2	1	1	1	0	1	0	0	0	0	0	0	1	0	0	0	0	0	2	5			1	1	2	2	1	1	0	0	Road traffic;0	afternoon;evening	0	0	0	0	0	0	0	0	1	1	1	0	1	0
1	2	4	2	1	1	1	1	0	1	1	0	0	0	0	0	1	0	0	0	0	0	2	4	4	2	1	2	3	2	1	1	2	1	Road traffic;0;Loud music	morning;afternoon	1	0	0	1	0	1	1	4	1	2	2	2	0	0
1	2	2	2	1	1	1	1	0	1	1	0	0	0	0	1	0	1	0	0	0	0	2	5			1	1	2	1	2	1	2	2	Road traffic;Industrial activities factories	morning;afternoon	1	1	2	1	1	1	1	8	2	2	2	2	2	2
1	2	4	2	1	2	2	1	0	1	0	1	0	0	1	0	1	0	1	0	0	0	4	4	3	2	1	1	2	2	2	2	2	2	Loud neighbors;Construction sites;Loud music;Sport events	afternoon	1	1	1	1	1	1	1	7	2	3	3	3	2	2
0	2	4	2	1	1	1	1	0	1	0	0	0	0	0	0	1	0	0	0	0	0	4	5			1	1	2	2	2	2	2	2	Road traffic;Loud neighbors;Construction sites;0	morning;afternoon;evening	1	1	1	0	0	0	1	4	1	2	3	3	3	3
0	2	1	2	1	1	1	1	0	1	0	1	1	0	0	0	1	1	1	1	0	0	2	4	4	2	2	2	1	1	1	1	1	2	Road traffic;Loud neighbors;0	evening	0	0	1	1	0	1	2	5	2	2	2	2	2	2
1	5	4	2	2	1	1	1	0	1	0	0	0	0	0	0	1	0	0	0	0	0	2	5			1	1	3	3	1	2	3	0	Loud neighbors	morning;afternoon;evening;night	1	3	2	0	0	3	3	12	3	3	3	4	0	0
0	2	3	2	1	1	1	2	0	0	0	0	0	1	0	0	1	0	0	1	0	0	1	5			1	1	3	2	2	1	1	2	Road traffic;Loud neighbors;0	afternoon;evening	0	0	0	0	0	0	0	0	1	0	0	0	4	4
0	3	4	2	1	1	1	1	0	0	1	1	0	1	0	0	1	0	0	0	0	0	3	5			3	1	3	3	3	2	2	2	Road traffic;Loud neighbors;Construction sites;Clubs/bars/nightclubs;Loud music	morning;night	0	0	1	1	0	0	0	2	1	1	1	1	3	4
0	3	1	2	1	1	1	1	0	1	0	1	0	0	0	0	1	0	1	0	0	0	4	5			1	1	2	2	2	1	1	1	Road traffic;Loud neighbors;0;Loud music	afternoon;evening	0	0	1	1	1	1	0	4	1	2	2	1	2	2
0	2	4	2	1	1	2	1	0	0	1	0	0	1	0	0	1	1	0	0	0	0	3	4	1	2	1	1	2	2	1	1	1	1	Road traffic;Loud neighbors;Construction sites;0;Loud music	evening	2	2	2	2	2	2	2	14	3	2	2	2	2	2
1	2	4	2	1	2	1	1	0	1	1	0	0	0	0	0	1	1	0	0	0	0	1	5			1	1	1	1	1	1	1	1	Road traffic	evening	1	1	1	0	0	0	0	3	1	1	1	1	3	3
1	2	3	2	1	1	1	1	0	1	0	1	0	0	0	0	1	1	1	0	0	0	3	4	3	2	1	1	2	3	1	2	1	2	Road traffic;Loud neighbors;Construction sites;0;Loud music	morning;night	3	3	3	3	3	3	3	21	4	4	4	4	2	2
1	2	4	2	1	1	1	1	0	1	0	0	0	0	0	0	1	0	0	0	0	0	4	4	3	2	1	1	3	2	2	0	1	2	Construction sites;0;Loud music	morning;afternoon;evening	3	3	3	3	3	1	2	18	4	3	4	4	1	3
0	2	3	2	1	1	1	1	0	1	0	0	0	0	0	0	0	1	0	0	0	0	2	4	4	2	1	1	2	1	2	2	3	1	Road traffic;0	morning;afternoon;evening	3	2	2	1	1	2	3	14	3	4	3	4	2	3
1	1	4	2	1	1	1	2	1	1	0	0	0	0	0	0	1	0	0	0	0	0	1	3	4	2	2	3	2	1	3	3	2	2	0	afternoon	1	3	2	1	0	1	1	9	2	2	0	2	2	3
0	5	2	1	2	2	2	1	1	1	1	0	0	0	0	0	1	0	0	1	0	0	2	5			1	1	1	1	2	1	2	1	Road traffic;Construction sites;0	afternoon;evening	3	1	3	2	3	2	3	17	4	2	2	3	0	2
1	5	1	2	2	2	2	1	0	1	1	0	0	0	0	0	1	1	0	0	0	0	2	5			1	1	1	2	1	2	1	2	Road traffic;Construction sites;0	afternoon;evening	2	1	2	2	1	1	2	11	3	1	3	2	2	2
1	2	4	2	1	1	1	1	0	1	0	0	0	0	0	0	0	1	0	0	0	0	4	4	1	2	1	1	3	2	2	2	3	2	Loud neighbors;0	afternoon;night	2	2	3	2	2	2	2	15	4	2	3	2	2	2
0	1	3	0	1	1	1	2	0	1	0	0	0	0	0	0	0	1	0	0	0	0	3	3	2	1	1	1	3	3	3	3	3	3	Loud neighbors	morning	2	2	2	3	2	2	2	15	4	1	0	0	4	4
1	1	4	1	1	1	1	1	0	1	0	0	1	0	0	0	1	0	0	0	0	1	3	4	4	2	1	1	2	2	3	3	3	3	Construction sites	morning	2	3	3	3	3	3	3	20	4	2	2	2	2	3
0	3	3	2	1	1	1	2	0	1	0	0	0	0	0	0	1	1	0	0	0	0	2	2	4	1	1	1	2	2	3	1	1	3	Road traffic;Loud neighbors;Construction sites;0	morning;afternoon	3	3	3	3	3	3	3	21	4	4	4	4	2	2
1	2	2	2	1	1	1	1	0	1	0	1	0	0	0	0	1	1	1	1	0	0	3	2	1	2	1	2	2	1	1	2	1	3	Road traffic;Construction sites	afternoon	1	0	1	1	0	0	1	4	1	3	2	3	2	0
1	2	4	2	1	2	1	1	1	0	1	0	0	0	0	0	1	0	0	0	0	0	1	2	1	2	2	2	2	2	1	1	1	1	Loud neighbors;Construction sites;Loud music	morning;evening	1	2	2	1	1	1	1	9	2	4	3	3	2	2
1	2	1	2	1	2	2	2	1	0	1	0	0	0	0	0	0	1	0	0	0	0	1	1	2	2	2	1	2	1	3	3	3	3	Loud neighbors	evening	1	1	1	2	1	2	1	9	2	2	1	2	3	2
0	2	4	2	1	2	1	1	1	1	0	0	0	0	0	0	1	0	0	0	0	0	1	1	4	2	1	1	1	1	1	1	1	1	Loud neighbors;0;Loud music	evening;night	0	0	1	0	0	0	0	1	1	2	2	2	1	1
1	3	1	2	1	1	1	1	0	1	0	1	0	1	1	0	1	0	1	0	0	0	4	5			1	1	3	3	2	2	2	2	Road traffic;Loud neighbors;0	afternoon;evening;night	3	1	2	3	2	3	1	15	4	4	4	4	0	3
0	1	4	1	1	1	1	2	0	1	0	1	0	0	1	0	1	1	0	0	0	0	1	4	3	1	2	1	1	1	1	1	1	1	Road traffic	morning	0	0	1	0	0	0	1	2	1	0	0	1	2	3
0	3	3	2	1	2	1	2	1	0	1	0	0	0	0	0	1	0	0	0	0	0	1	3	4	2	3	3	1	2	1	0	1	1	Road traffic;Industrial activities factories;Clubs/bars/nightclubs	afternoon	1	1	1	0	0	1	1	5	2	1	2	1	0	2
1	2	4	2	1	2	2	1	1	1	0	0	0	1	0	0	0	0	0	1	0	0	2	4	1	2	3	3	2	2	2	2	2	2	Road traffic	morning	1	1	1	1	1	1	1	7	2	2	2	2	2	2
1	2	4	2	1	2	1	1	0	1	1	0	0	0	0	0	1	0	0	0	0	0	1	5			1	1	2	1	2	1	1	1	Road traffic;Loud neighbors;0;Loud music	afternoon;evening	1	0	0	1	0	1	2	5	2	3	2	3	2	3
1	2	3	2	1	2	2	2	0	0	1	0	0	0	0	0	1	0	1	0	0	0	1	2	2	1	1	1	1	1	1	1	1	1	Road traffic;Construction sites;0;Loud music	afternoon	1	1	1	1	1	1	1	7	2	2	2	2	2	2
0	2	3	2	1	1	1	2	0	1	0	0	0	0	0	0	1	1	1	1	1	1	2	1	2	1	1	3	3	1	3	3	3	3	Loud neighbors;0;Clubs/bars/nightclubs;Loud music	morning;night	3	3	3	3	3	3	3	21	4	2	2	2	2	2
0	2	4	2	1	1	1	2	1	0	1	0	0	0	0	0	0	1	0	0	0	0	1	1	1	1	1	3	1	2	1	0	1	0	0	afternoon	0	0	0	0	0	0	0	0	1	2	0	0	4	1
1	2	1	2	1	2	2	2	1	0	1	1	0	0	0	0	0	1	0	0	0	0	1	1	1	2	1	1	1	1	1	1	1	1	Loud neighbors	night	2	2	2	2	1	2	1	12	3	2	2	2	2	2
0	2	2	2	1	1	2	1	0	0	1	0	0	1	0	0	1	0	0	0	0	0	1	4	3	2	1	3	1	3	2	1	1	1	Construction sites;Industrial activities factories	afternoon;evening	1	0	1	1	1	1	1	6	2	2	2	2	3	3
0	2	4	2	1	1	1	1	0	1	0	0	0	0	0	0	1	0	0	0	0	0	3	4	4	2	2	3	2	1	1	1	1	1	Road traffic;Loud neighbors;Construction sites;0	afternoon	2	1	1	1	0	1	1	7	2	3	3	3	2	2
1	2	4	1	1	1	1	2	1	0	0	1	0	0	0	0	0	0	1	0	0	0	1	4	2	2	1	1	2	1	3	2	3	2	0	evening	3	3	3	3	3	3	3	21	4	3	2	2	2	2
0	2	2	2	1	2	2	2	1	1	0	0	0	0	0	0	1	0	0	0	0	0	1	1	1	1	1	1	2	2	2	2	2	2	Road traffic;Loud neighbors;0;Loud music	evening;night	1	1	1	1	1	1	1	7	2	2	2	2	2	2
0	2	2	2	1	2	1	2	1	0	1	0	0	1	0	0	1	0	0	0	0	0	1	2	2	2	2	2	1	1	3	3	2	3	Road traffic	morning	1	1	3	2	1	2	2	12	3	2	2	2	2	2
0	2	2	2	1	1	1	2	1	1	0	0	0	0	0	0	1	1	0	1	0	0	1	4	3	2	1	1	2	3	1	1	1	2	Road traffic;0	afternoon;evening	3	3	3	3	3	3	1	19	4	2	2	2	3	4
1	2	1	2	1	2	1	2	1	0	1	1	0	1	0	0	1	0	1	0	1	1	1	2	2	2	2	3	3	1	2	1	1	1	0	evening	1	1	1	1	1	1	1	7	2	1	1	1	3	3
0	2	4	2	1	1	1	1	0	1	0	0	0	0	0	0	1	1	0	1	1	0	1	2	2	2	1	1	3	3	3	3	1	3	Road traffic;Loud neighbors;0	morning;afternoon	0	1	3	1	0	1	0	6	2	2	4	0	0	3
1	2	4	2	1	1	2	2	1	1	1	1	0	0	0	0	1	0	0	0	0	0	1	5			1	3	2	2	1	1	3	2	Road traffic	evening	2	2	1	0	3	0	3	11	3	2	1	1	2	3
1	3	1	2	2	1	1	1	0	1	0	0	0	0	0	0	1	0	0	0	0	0	4	5			1	1	3	3	3	3	3	3	Road traffic;0	morning;afternoon;evening;night	2	1	1	1	0	1	1	7	2	2	2	3	3	2
1	2	1	2	1	1	1	1	0	1	1	0	0	0	0	0	0	1	1	0	0	0	2	5			1	1	2	1	1	1	1	1	Road traffic;Loud neighbors	afternoon	1	1	1	1	0	0	0	4	1	2	2	3	2	0
1	2	4	2	1	2	1	1	0	0	1	0	0	1	0	0	1	0	0	1	0	0	1	2	1	2	3	3	2	2	1	0	0	0	Construction sites	morning;afternoon	0	0	0	0	0	1	0	1	1	2	2	2	2	2
0	2	4	2	1	1	1	2	0	0	1	0	0	0	0	0	1	0	0	0	0	0	1	1	1	1	1	1	2	2	1	1	2	1	Construction sites;Industrial activities factories	morning	2	1	2	3	2	1	2	13	3	1	2	2	3	2
1	3	1	2	1	1	1	2	1	1	1	0	0	0	0	0	1	1	0	0	1	0	1	2	2	2	2	1	1	3	1	1	1	0	Road traffic;Construction sites;0;Industrial activities factories	morning;afternoon	1	0	0	0	0	1	0	2	1	0	0	0	4	4
0	2	4	2	1	1	2	2	1	1	1	1	1	0	0	0	1	0	1	0	1	0	1	3	1	2	2	2	2	1	2	2	2	1	Road traffic;Loud neighbors;Construction sites;0;Loud music	morning;evening	1	1	2	2	1	2	1	10	3	3	3	1	0	0
0	2	1	2	1	2	1	2	0	1	0	1	0	0	0	0	1	0	1	0	0	0	2	4	2	1	1	1	3	2	1	1	1	0	Road traffic;0	morning	2	1	3	1	2	1	1	11	3	2	2	3	0	0
1	2	4	2	1	2	1	2	1	0	1	1	0	0	0	0	1	0	0	0	0	0	1	4	2	2	2	2	1	0	2	1	1	2	Road traffic;0	afternoon	1	0	1	1	0	1	0	4	1	2	2	2	2	2
1	3	3	2	2	2	2	2	1	0	1	0	0	0	0	0	0	1	0	0	1	0	1	4	4	2	1	1	1	2	1	0	1	0	Loud neighbors;0	evening	1	2	2	3	3	1	1	13	3	1	4	4	4	3
1	2	4	2	1	1	1	1	0	1	0	1	0	0	0	0	1	0	0	0	0	0	2	5			1	2	3	3	3	1	3	3	Road traffic;Loud neighbors;Construction sites;0	morning;afternoon	1	0	1	2	0	0	0	4	1	2	3	3	0	0
1	2	4	2	1	1	1	1	1	1	1	0	0	0	0	0	1	0	1	1	0	1	3	5			1	1	2	2	3	1	2	2	Road traffic;Loud neighbors;Construction sites;0;Industrial activities factories	afternoon;evening	1	1	1	1	0	1	1	6	2	2	1	3	0	0
1	2	1	2	1	2	1	2	1	0	1	0	0	0	0	0	1	0	0	0	0	0	1	1	2	2	2	2	1	2	1	1	3	2	Road traffic;0	morning	2	2	2	2	2	2	2	14	3	2	2	2	2	2
0	2	4	2	1	1	1	1	0	0	0	1	0	0	0	0	0	0	0	1	0	0	1	2	2	2	3	3	1	1	3	3	1	3	Road traffic;0	afternoon	0	1	1	1	1	0	0	4	1	0	0	2	1	0
1	3	1	2	1	1	1	1	1	0	0	0	0	1	0	0	0	0	1	0	0	0	4	4	3	2	2	2	2	3	1	2	2	2	Road traffic	evening	1	2	1	2	2	2	2	12	3	0	2	1	2	2
0	2	4	2	1	1	1	1	0	1	0	0	0	0	0	0	1	1	1	0	0	0	3	5			1	1	3	0	1	0	0	0	Road traffic;0;Industrial activities factories	morning;afternoon;evening	1	1	1	1	1	1	1	7	2	2	2	2	2	2
1	2	4	2	1	1	1	1	0	1	1	1	1	0	0	0	1	0	0	0	0	0	1	4	3	2	1	1	2	2	1	1	0	2	Road traffic;Construction sites	morning;afternoon	1	1	1	1	1	1	2	8	2	3	2	3	2	2
1	2	1	2	1	1	1	1	0	1	0	0	0	0	0	0	1	0	0	0	0	0	2	3	4	2	2	2	1	1	3	3	3	1	Construction sites	afternoon	0	0	0	0	0	0	0	0	1	0	0	0	4	0
1	3	4	2	1	1	1	2	0	0	0	0	1	0	0	0	1	0	0	0	0	0	4	5			1	1	1	2	2	1	2	1	Road traffic;Construction sites;Loud music	evening	1	1	1	3	2	3	1	12	3	3	2	4	2	0
1	2	4	2	1	2	1	2	1	0	1	0	0	0	0	0	1	0	0	0	0	0	1	5			2	2	1	3	2	1	2	1	Road traffic;Loud neighbors;Construction sites	afternoon	1	1	1	1	0	1	1	6	2	2	3	3	2	2
0	2	4	2	1	2	1	2	0	1	0	1	0	0	0	0	1	0	0	0	0	0	4	4	3	2	2	2	3	3	2	2	2	3	Road traffic;Loud neighbors;Construction sites;Loud music	afternoon;evening;night	1	1	1	1	1	1	1	7	2	0	2	2	2	2
1	2	1	2	1	2	1	2	1	1	1	0	0	0	0	0	1	0	1	0	0	1	1	2	3	2	1	3	1	2	1	0	1	0	Construction sites;0	afternoon	0	0	1	1	1	1	2	6	2	3	1	2	1	2
0	2	4	2	1	2	1	2	1	1	1	0	0	0	0	0	1	0	0	0	0	0	1	3	1	1	2	2	1	2	1	1	1	1	Road traffic;Loud neighbors;Industrial activities factories	morning;evening;night	3	1	2	2	2	2	2	14	3	2	2	4	1	0
0	2	2	2	1	1	1	2	1	1	0	0	0	0	0	0	1	0	0	0	0	0	1	1	2	1	2	2	1	1	1	1	1	1	Road traffic	morning	2	2	2	2	2	2	2	14	3	2	2	2	2	2
0	2	3	2	1	2	1	2	1	0	1	1	0	1	0	0	1	0	0	0	0	0	1	4	4	1	3	3	2	1	2	1	1	1	Road traffic;0	morning;afternoon	0	0	0	1	1	0	0	2	1	2	3	0	0	0
1	4	3	2	2	1	1	2	0	1	0	0	0	0	0	0	1	1	0	0	0	0	1	5			1	1	1	3	2	3	1	1	Road traffic;Construction sites;0	morning	1	2	3	2	2	2	2	14	3	2	2	2	4	4
1	3	1	2	1	1	2	2	1	0	1	0	0	0	0	0	1	0	0	0	0	0	4	4	3	1	2	2	2	2	3	2	2	3	Road traffic	afternoon	1	1	1	1	2	1	1	8	2	2	2	1	2	3
1	2	4	2	1	1	1	1	0	1	0	0	0	0	0	0	0	1	0	0	0	0	2	3	3	2	2	2	1	2	2	3	3	3	Road traffic;Loud neighbors;Construction sites	night	0	0	1	2	1	1	0	5	2	1	3	3	1	3
0	3	4	2	1	1	1	1	1	1	1	0	0	0	0	0	1	1	0	0	0	0	1	2	4	2	2	2	2	1	1	1	0	0	Industrial activities factories	morning	3	1	2	3	0	3	1	13	3	4	4	4	3	3
1	2	1	2	1	2	1	1	0	1	0	0	0	0	0	0	1	1	0	0	1	0	2	2	3	2	3	3	2	2	2	2	2	2	Road traffic;Loud neighbors;Construction sites;0;Loud music	morning;evening;night	1	1	1	1	1	1	1	7	2	3	3	3	2	1
1	2	4	2	1	2	1	1	0	0	1	0	0	0	0	0	1	0	0	0	0	0	1	5			2	2	2	2	2	0	3	3	جيران مزعجون	الظهيرة	1	1	1	1	1	1	1	7	2	2	2	2	2	2
1	2	4	2	1	1	1	1	0	1	0	0	0	0	0	0	1	0	0	0	0	0	4	4	4	2	1	1	1	2	0	1	2	1	حركة المرور, المصانع أو النشاط الصناعي	الصباح, الظهيرة	2	2	3	1	2	2	1	13	3	3	3	3	3	3
1	2	4	1	1	1	1	1	1	1	1	0	0	0	0	0	1	0	0	0	0	0	1	5			1	1	1	2	3	3	3	3	حركة المرور, المصانع أو النشاط الصناعي	الصباح	1	1	1	1	1	1	1	7	2	2	2	2	2	2
1	2	1	2	1	1	1	1	0	1	0	0	0	0	0	0	1	0	0	0	0	0	3	5			1	2	1	1	1	1	1	1	حركة المرور	الظهيرة	2	2	1	1	0	2	1	9	2	2	2	2	3	1
0	2	1	2	1	1	1	1	0	1	0	0	0	0	0	0	1	1	0	0	0	0	2	5			1	1	2	3	1	1	2	0	حركة المرور, مواقع البناء, جيران مزعجون, المصانع أو النشاط الصناعي	الصباح, الظهيرة	1	1	2	2	1	1	2	10	3	1	1	3	2	4
0	5	4	1	2	1	1	1	0	1	0	0	0	0	0	0	1	0	0	0	0	0	2	5			2	2	1	1	2	2	1	0	حركة المرور, مواقع البناء, جيران مزعجون	المساء	1	0	1	1	0	0	1	4	1	1	4	0	0	0
1	2	4	2	1	1	1	1	0	1	1	0	0	0	0	0	1	1	0	1	0	0	2	2	3	2	1	1, 2,3	2	0	1	1	0	0	موسيقى صاخبة في الحانات أو النوادي	الظهيرة	1	1	1	1	1	1	1	7	2	1	1	1	3	2
0	2	4	2	1	1	1	1	0	1	0	0	0	0	0	0	1	1	0	0	0	0	2	2	4	2	1	1	0	0	0	0	0	0	حركة المرور, جيران مزعجون	الصباح, الظهيرة, المساء, الليل	3	3	3	3	3	3	3	21	4	1	2	2	2	2
1	3	2	2	2	2	2	2	1	0	1	0	0	0	0	0	1	0	0	0	0	0	1	2	3	2	2	2	0	1	1	0	0	0	حركة المرور	الظهيرة	1	0	1	1	0	1	2	6	2	2	0	2	2	2
1	2	4	2	1	1	1	1	0	1	0	0	0	0	0	0	0	1	1	0	0	0	1	4	4	2	1	1	3	1	2	1	1	0	حركة المرور, مواقع البناء	الصباح, الظهيرة	1	0	1	1	0	1	0	4	1	2	2	2	2	2
1	2	4	2	1	1	1	1	0	1	0	0	0	0	0	0	1	1	0	0	0	0	4	5			1	2	1	1	3	3	3	0	حركة المرور, جيران مزعجون	الظهيرة	0	0	1	0	0	1	0	2	1	0	0	0	4	4
0	5	3	2	2	1	1	1	0	1	1	0	0	0	0	0	1	0	0	0	0	0	2	5			2	1, 2,3	2	3	3	2	2	1	مواقع البناء, جيران مزعجون	الصباح, الظهيرة, المساء, الليل	1	1	1	1	1	1	1	7	2	2	2	1	2	2
1	4	3	2	2	1	1	1	0	1	0	1	0	0	0	0	1	0	0	0	0	0	3	5			1	1	3	3	3	1	1	0	حركة المرور, مواقع البناء, جيران مزعجون	الظهيرة	3	3	3	3	3	3	3	21	4	3	3	3	1	1
1	5	3	2	2	1	1	1	0	1	0	0	0	0	0	0	0	1	0	0	0	0	1	4	4	2	1	1	2	2	2	2	2	2	حركة المرور	الصباح, الظهيرة	1	1	1	1	1	1	1	7	2	1	1	1	3	3
1	5	4	2	2	1	1	2	0	1	0	0	0	0	0	0	1	0	0	0	0	0	2	5			1	1	1	0	0	0	1	0	حركة المرور	المساء	1	0	1	1	0	1	0	4	1	1	1	2	1	1
1	2	4	2	1	2	1	2	1	0	1	0	0	0	0	0	1	0	0	0	0	0	1	4	2	2	2	3	1	1	1	0	0	0	حركة المرور	الصباح, الليل	1	2	1	2	0	0	2	8	2	2	2	0	3	4
0	3	1	2	1	1	1	1	1	1	1	0	0	1	1	0	1	0	0	0	0	0	1	5			2	2	1	2	1	1	1	0	حركة المرور, موسيقى صاخبة في الحانات أو النوادي	الظهيرة, المساء	1	0	1	1	0	1	1	5	2	1	2	2	3	3
1	3	1	2	1	2	1	1	0	1	0	0	0	0	0	0	1	0	0	0	1	0	4	5			2	2	2	3	2	0	2	1	مواقع البناء, جيران مزعجون	المساء	3	2	1	3	1	2	3	15	4	4	4	4	4	4
1	2	1	2	1	2	2	2	1	0	1	0	0	0	0	0	1	0	0	0	0	0	1	2	1	2	2	2,3	1	1	3	3	2	0	حركة المرور, جيران مزعجون	الليل	1	2	1	2	0	0	2	8	2	2	2	2	3	1
1	2	1	2	1	1	1	1	0	1	0	0	0	0	0	0	1	0	0	0	0	0	1	4	1	2	2	1	1	1	1	1	1	1	حركة المرور	الصباح	2	2	2	2	2	2	2	14	3	2	2	2	2	2
0	2	2	2	1	1	1	1	0	1	0	1	1	0	1	0	1	1	1	0	1	0	4	3	2	1	1	1, 2,3	2	2	2	2	2	2	حركة المرور, مواقع البناء, جيران مزعجون, موسيقى صاخبة في الحانات أو النوادي	الصباح, الظهيرة, المساء, الليل	3	3	3	3	3	3	3	21	4	3	3	3	1	1
0	5	4	1	2	1	1	1	0	1	0	0	0	0	0	0	1	0	0	0	0	0	2	3	4	2	2	2	3	2	3	1	1	1	مواقع البناء, جيران مزعجون, موسيقى صاخبة في الحانات أو النوادي	الظهيرة, المساء	1	1	1	1	1	1	1	7	2	2	2	2	2	2
0	4	3	2	2	2	2	2	1	0	1	0	0	0	0	0	0	1	0	0	0	0	1	2	2	2	2	1, 2,3	1	1	3	3	1	1	جيران مزعجون, موسيقى صاخبة في الحانات أو النوادي	الليل	1	1	1	1	1	1	1	7	2	2	2	2	2	2
0	3	3	2	1	2	1	1	0	1	1	0	0	0	0	0	1	1	0	0	1	0	1	1	3	2	3	1, 2,3	2	2	1	2	1	0	حركة المرور, جيران مزعجون	الظهيرة	1	0	0	1	1	1	0	4	1	0	0	1	0	1
0	3	1	2	1	2	1	2	1	0	1	0	0	1	0	0	1	0	0	0	0	0	1	1	3	1	2	2,3	1	3	1	1	3	1	جيران مزعجون	الظهيرة	2	1	2	2	1	1	2	11	3	2	2	2	3	2
1	4	4	2	2	2	2	2	1	0	1	0	0	0	0	0	0	1	0	0	0	0	1	1	1	2	2	2	2	1	1	1	1	1	جيران مزعجون	الظهيرة	3	3	1	1	1	1	2	12	3	3	1	3	3	2
1	5	1	0	1	2	2	1	1	1	0	0	0	0	0	0	1	0	0	0	0	0	4	5				1	3	1	1	3	3	0	جيران مزعجون	المساء	2	3	1	3	1	3	2	15	4	3	3	2	3	4
1	3	4	2	2	2	2	2	1	1	1	0	0	0	0	0	1	1	0	0	0	0	1	4	3	2	2	1	2	2	2	2	2	1	حركة المرور	الصباح, الليل	1	1	1	1	1	1	1	7	2	2	3	3	2	2
0	2	4	2	1	2	2	2	1	0	1	0	0	0	0	0	1	1	0	0	0	0	1	1	1	2	2	1,3	2	0	3	3	3	3	موسيقى صاخبة في الحانات أو النوادي	الصباح, الظهيرة, المساء, الليل	2	0	2	2	0	2	2	10	3	0	0	0	4	4
1	2	1	2	1	2	2	2	0	0	1	0	0	0	0	0	0	0	0	0	1	0	2	5			1	1	2	2	2	2	3	2	حركة المرور, جيران مزعجون	المساء, الليل	2	2	2	2	2	2	2	14	3	2	3	3	1	1
0	2	1	1	1	2	2	2	1	0	1	0	0	0	0	0	1	0	0	0	0	0	1	1	4	2	3	1	1	0	1	2	1	0	جيران مزعجون	الصباح	1	0	0	0	0	0	0	1	1	1	0	1	1	2
1	2	4	2	1	2	1	2	1	1	1	0	0	0	0	0	0	1	0	0	0	0	1	3	3	2	1	1	0	0	1	0	0	0	جيران مزعجون	الصباح	1	2	2	1	1	0	1	8	2	2	2	2	1	2
1	2	4	2	1	2	2	2	0	0	1	0	0	0	0	0	0	1	0	0	0	0	1	3	1	2	2	2	2	1	2	0	2	1	جيران مزعجون	الظهيرة	2	2	1	1	2	3	1	12	3	3	2	3	3	4
1	4	4	0	2	2	2	1	0	0	1	0	0	0	0	0	0	1	0	0	0	0	4	3	1	2	2	2	2	1	2	2	2	0	مواقع البناء	الظهيرة, المساء	3	3	2	2	3	3	3	19	4	4	4	4	3	3
1	2	4	1	1	2	2	2	0	0	1	0	0	0	0	0	0	1	0	0	0	0	2	4	3	2	2	2	2	3	3	1	2	0	حركة المرور	المساء	1	1	1	2	1	3	1	10	3	2	3	3	2	3
1	3	1	2	1	2	2	1	0	0	1	0	0	0	0	0	0	1	0	0	0	0	1	1	1	2	2	2	1	1	1	1	1	1	جيران مزعجون	الليل	1	1	1	1	1	1	1	7	2	1	1	1	3	3
1	2	4	0	1	1	1	2	1	0	1	0	0	0	0	0	0	0	1	0	0	1	3	1	3	2	3	1	0	1	1	1	1	0	موسيقى صاخبة في الحانات أو النوادي, المصانع أو النشاط الصناعي	الصباح	0	0	0	0	0	0	0	0	1	0	0	0	4	3
0	3	1	2	2	2	1	2	1	0	1	0	0	0	0	0	1	0	1	0	0	0	1	1	3	2	2	2	1	2	1	1	0	0	حركة المرور	الظهيرة	3	2	3	2	1	3	2	16	4	4	4	3	1	3
0	2	3	2	1	1	1	2	1	0	1	0	0	0	0	0	0	1	0	0	0	0	1	3	4	2	1	3	3	2	1	0	1	0	جيران مزعجون	الصباح	0	3	1	0	0	0	0	4	1	3	1	2	1	2
0	2	3	2	1	1	1	2	0	1	1	0	0	1	0	0	1	0	1	0	0	0	1	5			1	1	1	3	1	0	1	0	موسيقى صاخبة في الحانات أو النوادي	الظهيرة, المساء	0	0	0	0	0	0	0	0	1	0	2	1	1	3
0	3	4	2	1	2	2	2	1	0	1	0	0	0	0	0	1	0	0	0	0	0	1	2	4	2	3	3	0	1	3	3	3	3	حركة المرور	الليل	3	3	3	3	3	3	3	21	4	3	3	3	1	3
0	2	4	2	1	2	2	2	1	0	1	0	0	0	0	0	1	1	0	0	1	0	1	1	1	2	2	3	1	1	1	1	1	0	جيران مزعجون	الظهيرة	1	0	0	0	0	0	3	4	1	1	1	1	1	1
0	2	2	2	1	2	2	2	1	0	1	1	0	0	0	0	0	1	0	0	1	0	1	5			1	1	1	1	0	0	0	0	حركة المرور	الظهيرة	2	2	0	0	1	0	0	5	2	1	1	3	0	2
1	5	3	2	2	2	2	2	1	0	1	0	0	0	0	0	1	0	0	0	0	0	1	1	1	2	3	1	2	1	1	1	2	1	حركة المرور, جيران مزعجون	الليل	3	0	3	3	2	3	3	17	4	3	3	3	3	2
1	4	4	0	2	2	2	2	1	0	1	0	0	0	0	0	0	1	0	0	0	0	2	1	2	2	1	1	1	1	0	3	1	0	حركة المرور	الصباح, المساء	1	0	1	0	0	2	1	5	2	1	0	3	1	1
1	4	4	1	2	1	1	2	1	0	1	0	0	0	0	0	0	1	0	0	0	0	1	5			1	1	2	3	3	3	3	1	جيران مزعجون	المساء	2	1	1	3	1	2	1	11	3	2	2	3	2	1
0	2	3	2	1	2	2	2	1	0	1	0	0	0	0	0	0	1	0	0	0	0	1	1	2	1	3	3	2	2	0	0	0	0	جيران مزعجون, موسيقى صاخبة في الحانات أو النوادي	الليل	0	0	0	3	2	2	3	10	3	0	2	2	4	4
1	4	3	2	4	2	2	2	1	0	1	0	0	0	0	0	1	0	0	0	0	0	1	4	1	2	1	1	2	2	1	1	0	0	موسيقى صاخبة في الحانات أو النوادي	الليل	1	2	2	2	2	3	2	14	3	2	1	0	1	3
0	3	3	0	2	2	2	2	1	0	1	0	0	0	0	0	0	1	0	0	0	0	1	1	4	2	3	2	3	1	0	1	1	0	حركة المرور, مواقع البناء, جيران مزعجون, المصانع أو النشاط الصناعي	الظهيرة, المساء, الليل	3	3	3	3	3	3	0	18	4	3	3	3	1	3
0	5	3	1	2	2	2	2	1	0	1	0	0	0	0	0	0	1	0	0	0	0	1	1	2	2	1	1	2	3	2	3	3	0	جيران مزعجون	الصباح, الظهيرة, المساء, الليل	3	3	3	3	3	3	3	21	4	3	2	3	2	3
0	3	1	2	1	1	1	1	0	1	0	0	0	0	0	0	1	1	0	0	0	0	4	5			1	1	1	2	2	2	2	0	جيران مزعجون	الصباح, الظهيرة	1	1	1	1	1	1	1	7	2	2	1	1	1	2
0	3	1	2	1	1	1	2	0	1	0	0	0	0	0	0	0	0	0	1	0	0	1	3	3	2	2	2	1	1	1	1	1	1	حركة المرور, المصانع أو النشاط الصناعي	الصباح, الظهيرة	2	2	2	2	2	2	2	14	3	2	2	2	2	2
1	4	4	1	2	2	2	2	1	1	1	0	0	0	0	0	1	1	0	0	0	0	1	2	3	2	1	1	1	1	0	1	1	0	جيران مزعجون	الليل	1	0	0	0	1	3	0	5	2	2	2	2	1	1
1	2	1	2	1	2	1	2	0	1	1	0	0	0	0	0	1	1	0	0	0	0	1	2	1	1	1	1	2	2	2	1	2	0	جيران مزعجون	الصباح, الظهيرة	1	1	0	1	0	1	0	4	1	1	1	1	3	3
1	5	4	1	2	2	2	2	0	1	0	0	0	0	0	0	1	0	0	0	0	0	4	4	1	1	3	1	3	3	3	3	3	3	حركة المرور, جيران مزعجون	الصباح, المساء	3	3	1	3	3	3	1	17	4	2	3	2	1	2
1	2	1	2	2	1	1	1	0	1	0	0	0	0	0	0	0	1	0	0	0	0	1	5			1	1	3	3	3	2	2	1	حركة المرور, جيران مزعجون	الصباح, الظهيرة, المساء	2	1	1	1	2	3	3	13	3	3	1	0	2	2
1	4	4	0	1	2	2	2	0	0	0	0	1	0	0	0	0	0	1	0	0	0	4	5			3	3	3	3	3	3	3	3	جيران مزعجون	الليل	3	3	3	3	3	3	3	21	4	4	3	3	1	1
0	3	3	0	1	2	2	2	0	0	1	0	0	0	0	0	0	0	1	0	0	0	2	5			1	1	2	1	1	0	1	0	حركة المرور	الظهيرة	1	1	0	0	0	0	0	2	1	1	1	2	2	3
0	2	1	2	1	1	1	1	1	0	0	0	0	1	0	0	0	0	1	0	0	1	1	1	1	1	1	3	3	2	1	0	1	2	حركة المرور, جيران مزعجون, المصانع أو النشاط الصناعي	الظهيرة	0	1	2	3	2	1	0	9	2	0	1	2	2	2
0	3	4	0	2	2	2	2	0	0	0	1	0	0	0	0	0	0	1	0	0	0	4	5			3	3	3	3	3	3	1	3	جيران مزعجون	الليل	3	3	3	1	3	3	3	19	4	2	3	3	1	1
0	2	3	1	1	2	2	2	1	1	1	0	0	0	0	0	1	1	0	0	0	0	1	1	1	1	2	1	2	2	2	2	2	2	حركة المرور	الصباح, الظهيرة, المساء, الليل	1	1	1	1	1	1	1	7	2	2	2	2	2	2
0	2	3	1	1	2	2	2	1	0	0	0	0	0	1	0	0	0	0	0	1	0	1	2	1	1	1	1	1	1	1	1	1	1	حركة المرور	المساء, الليل	1	1	1	1	1	1	1	7	2	2	2	1	2	3
1	2	1	2	1	2	1	1	0	1	0	0	0	0	0	0	1	1	0	0	0	0	2	4	1	2	2	2	2	2	1	1	2	2	حركة المرور, جيران مزعجون	الصباح, الظهيرة	3	3	2	3	2	3	2	18	4	3	3	3	1	1
1	2	1	2	1	1	1	2	1	0	1	0	0	0	0	0	1	0	0	0	0	0	1	5			1	3	1	1	1	1	1	0	حركة المرور	الظهيرة	1	1	1	1	1	1	1	7	2	1	2	2	1	2
1	2	4	2	1	1	1	1	0	1	0	0	0	0	0	0	1	0	0	0	0	0	4	5			1	2	2	2	2	1	2	1	حركة المرور, جيران مزعجون	الظهيرة, الليل	2	2	3	1	2	2	1	13	3	2	2	3	3	2
1	2	4	1	1	2	1	2	1	1	1	0	0	0	0	0	1	1	0	0	0	0	1	5			1	1	1	2	3	1	2	2	جيران مزعجون	الصباح, المساء	1	0	1	0	0	1	0	3	1	2	0	2	2	2
1	1	4	1	1	1	1	1	0	1	0	0	0	0	0	0	0	1	0	0	0	0	1	5			3	1	3	1	3	2	3	0	حركة المرور, جيران مزعجون	الظهيرة	3	2	2	3	2	3	2	17	4	3	3	3	2	4
1	2	4	1	1	1	1	1	1	0	1	0	0	0	0	0	0	1	1	0	0	0	1	4	3	2	1	1	2	1	2	2	2	0	موسيقى صاخبة في الحانات أو النوادي	الظهيرة	3	1	2	2	1	3	3	15	4	2	2	3	2	2
1	1	4	1	1	1	2	2	1	1	1	0	0	0	0	0	0	1	0	0	0	0	1	2	1	1	1	1	3	3	2	3	3	1	حركة المرور, جيران مزعجون, موسيقى صاخبة في الحانات أو النوادي	الظهيرة, المساء, الليل	3	3	3	3	3	3	3	21	4	4	1	4	0	2
1	1	4	1	1	1	1	2	1	0	1	0	0	0	0	1	1	1	0	1	0	0	1	2	2	1	1	1	1	1	0	0	0	0	حركة المرور	المساء	2	0	1	0	0	1	1	5	2	3	3	3	1	2
1	1	4	1	1	2	2	1	0	0	1	0	0	0	0	0	0	1	0	0	0	0	1	2	4	2	2	2	2	2	3	2	3	1	جيران مزعجون	الظهيرة	2	1	3	1	1	3	2	13	3	2	2	3	3	4
1	4	3	2	2	1	1	1	0	1	0	0	1	0	0	0	1	0	0	0	0	0	2	5			1	2	3	2	2	2	2	1	حركة المرور, مواقع البناء	الصباح, الظهيرة, المساء, الليل	2	1	3	2	1	3	2	14	3	2	3	3	2	3
1	2	4	1	1	2	2	2	1	1	1	0	0	0	0	0	1	1	0	1	0	0	1	3	2	2	2	3	0	1	1	0	0	0	حركة المرور	المساء	2	2	2	1	1	0	2	10	3	2	2	2	1	2
0	2	4	2	1	1	1	1	1	0	1	0	1	0	0	0	1	1	1	1	1	0	1	3	2	2	3	1	1	2	0	0	0	0	حركة المرور	الصباح, الظهيرة, المساء	3	2	3	1	1	3	1	14	3	2	3	2	2	2
0	2	2	2	2	2	2	2	1	0	1	0	0	0	0	0	1	1	0	0	0	0	1	2	1	2	2	2	0	0	0	0	0	0	حركة المرور, مواقع البناء	الظهيرة	0	1	2	2	1	0	0	6	2	0	1	1	3	3
1	2	4	2	1	1	1	2	1	1	1	0	0	0	0	0	1	1	0	0	0	0	1	5			1	1	2	2	2	3	2	1	جيران مزعجون, موسيقى صاخبة في الحانات أو النوادي, المصانع أو النشاط الصناعي	الصباح, الظهيرة, المساء	3	2	2	2	1	2	2	14	3	3	3	3	3	3
1	2	4	2	1	2	2	2	1	0	1	0	0	0	0	0	1	0	0	0	0	0	1	2	2	1	2	2	1	1	0	0	0	1	حركة المرور, جيران مزعجون	الظهيرة	1	1	2	1	0	1	1	7	2	2	2	2	2	2
1	2	4	2	1	1	1	1	1	0	1	0	0	0	0	0	1	1	0	0	0	0	1	1	2	2	2	1	1	2	1	0	0	0	مواقع البناء	الظهيرة	1	0	0	0	0	0	0	1	1	2	2	2	0	1
0	5	3	2	2	1	1	1	0	1	0	1	0	0	0	0	1	0	0	0	0	0	4	3	1	2	2	2	1	0	2	1	2	2	حركة المرور	الصباح, الظهيرة, المساء	3	3	1	2	3	3	1	16	4	3	2	3	2	2
0	3	3	1	1	2	1	2	1	0	1	0	0	1	0	0	1	0	1	0	0	1	1	4	3	2	2	2	1	2	1	0	2	0	حركة المرور, المصانع أو النشاط الصناعي	الظهيرة	2	2	3	3	3	1	2	16	4	1	1	1	3	3
1	3	3	2	1	2	1	1	0	0	1	0	0	0	0	0	1	0	0	0	0	0	1	4	1	2	2	3	2	2	1	0	0	0	حركة المرور	الظهيرة	1	1	2	3	2	3	1	13	3	2	3	3	0	3
1	3	3	2	1	2	1	2	1	0	1	0	0	0	0	0	1	0	0	0	0	0	1	2	1	2	2	1	2	2	3	2	3	1	حركة المرور, مواقع البناء	الظهيرة, المساء	3	3	3	2	3	3	2	19	4	3	3	3	1	1
0	4	3	2	1	2	2	1	0	0	1	0	0	0	0	0	1	0	0	0	0	0	3	1	1	1	3	1	3	2	3	2	3	3	حركة المرور	الصباح, الليل	0	1	2	3	2	1	0	9	2	0	1	2	1	2
0	3	2	2	1	2	2	2	1	0	1	0	0	0	1	0	1	1	0	0	0	0	2	4	4	2	2	2	3	1	2	1	2	0	حركة المرور	الصباح, الظهيرة	2	1	2	1	1	1	1	9	2	3	2	3	2	1
0	4	3	2	2	2	2	1	0	0	1	0	0	0	0	0	0	0	1	0	0	0	2	4	2	2	1	1	2	2	1	1	1	0	حركة المرور, جيران مزعجون, المصانع أو النشاط الصناعي	الليل	1	1	2	2	2	1	1	10	3	1	1	1	3	3
0	3	3	2	1	2	2	2	0	0	1	0	0	0	0	0	1	0	0	0	0	0	1	4	3	2	1	1	1	0	0	0	0	0	المصانع أو النشاط الصناعي	الصباح	1	0	0	1	1	1	0	4	1	1	0	1	1	2
1	4	3	2	2	2	2	1	0	0	1	0	0	0	0	0	0	1	0	0	0	0	1	2	1	1	2	2	1	3	2	1	1	0	حركة المرور	الصباح	3	3	3	3	3	3	3	21	4	3	3	3	4	4
0	4	3	2	2	2	2	2	1	0	1	0	0	0	0	0	1	0	0	0	0	0	1	1	4	2	1	1	2	3	3	2	2	1	حركة المرور, جيران مزعجون, المصانع أو النشاط الصناعي	الصباح, الظهيرة	3	3	3	3	2	3	2	19	4	3	3	3	3	2
0	3	1	2	2	2	1	2	0	1	0	0	0	1	0	0	1	0	0	0	0	0	1	2	3	2	3	3	2	1	1	1	1	1	حركة المرور, مواقع البناء	الصباح, الظهيرة	0	0	0	0	0	0	0	0	1	1	1	1	0	0
0	2	3	1	1	1	1	2	0	0	1	0	1	0	0	0	1	0	1	0	0	0	1	5			1	1	3	3	3	3	3	3	موسيقى صاخبة في الحانات أو النوادي, المصانع أو النشاط الصناعي	المساء	0	0	0	0	0	0	0	0	1	0	0	0	4	4
0	4	3	2	2	2	2	1	0	0	1	0	0	0	0	0	0	1	0	0	0	0	1	2	3	2	3	2	2	0	2	2	1	0	حركة المرور, جيران مزعجون	الصباح	1	0	0	1	1	1	0	4	1	0	1	1	3	2
0	2	4	2	1	1	1	1	0	1	1	1	1	0	0	0	1	0	1	0	0	0	1	5			1	1	3	3	2	1	0	2	حركة المرور, مواقع البناء	الصباح, الظهيرة, المساء, الليل	1	1	1	1	1	1	0	6	2	2	2	2	1	1
0	4	3	2	2	2	2	2	0	1	1	0	0	0	0	0	1	1	0	0	0	0	3	3	1	2	3	1	1	2	1	1	0	0	حركة المرور, المصانع أو النشاط الصناعي	الظهيرة	0	0	0	0	0	1	0	1	1	1	0	0	0	1
1	2	4	2	1	1	1	2	0	1	0	1	0	0	0	0	1	0	0	0	0	0	3	5			1	1	2	2	2	2	2	1	حركة المرور	الظهيرة, المساء	3	3	3	3	3	3	3	21	4	2	4	3	3	4
1	2	4	2	1	1	1	1	0	1	0	0	0	0	0	0	1	0	0	0	0	0	4	3	4	2	2	2	2	2	2	1	0	0	حركة المرور, جيران مزعجون	الصباح, الظهيرة	1	0	1	1	0	1	0	4	1	2	3	2	0	2
1	4	3	2	2	1	1	1	0	1	0	0	0	0	0	0	1	0	0	0	0	0	2	5			1	1	2	2	2	2	2	0	حركة المرور, مواقع البناء	الصباح, الظهيرة	3	2	1	1	1	3	1	12	3	2	2	3	2	2
1	2	4	2	1	1	1	2	0	1	0	0	0	0	0	0	1	0	0	0	0	0	4	5			1	1	2	1	1	1	0	0	مواقع البناء	الظهيرة	1	2	2	3	0	1	1	10	3	0	2	3	2	2
1	2	4	2	2	1	1	2	0	1	0	0	0	0	0	0	1	0	0	0	0	0	2	5			1	1	1	0	0	0	1	0	مواقع البناء	الظهيرة	1	1	0	0	1	1	1	5	2	2	1	2	3	2
1	2	4	2	2	1	1	1	0	0	0	0	1	0	0	0	1	0	0	0	0	0	1	3	4	2	2	2	2	0	3	3	0	0	حركة المرور	الظهيرة	1	3	3	1	0	1	1	10	3	2	2	1	3	3
1	2	3	2	1	2	2	2	1	0	1	0	1	0	0	0	1	0	0	0	0	0	1	1	1	1	1	1	0	0	1	1	1	1	حركة المرور	الظهيرة	1	1	1	1	1	1	1	7	2	2	2	2	2	2
1	3	3	2	1	2	2	2	1	0	1	0	1	1	0	0	1	0	0	1	0	0	1	1	4	2	2	2	1	2	0	0	0	0	المصانع أو النشاط الصناعي	الظهيرة	2	1	1	0	1	2	1	8	2	2	2	2	2	2
1	4	4	2	2	2	2	2	1	0	1	0	0	1	1	0	0	1	0	1	1	0	1	5			2	2	1	1	1	1	1	1	حركة المرور, جيران مزعجون	الظهيرة	3	3	3	2	3	3	3	20	4	4	4	4	0	3
1	2	3	2	1	2	1	1	0	1	1	1	0	0	1	0	1	1	1	0	0	0	2	2	3	2	2	3	1	2	2	1	2	1	حركة المرور, جيران مزعجون	الظهيرة	1	1	2	1	2	2	1	10	3	2	2	1	3	2
1	4	1	2	2	2	2	2	1	0	1	0	0	0	0	0	1	1	0	0	0	0	1	1	2	2	2	2	1	1	1	1	1	1	جيران مزعجون	الظهيرة	2	1	1	1	1	1	0	7	2	1	1	2	1	1
0	3	3	2	1	2	2	2	1	0	1	0	0	0	0	0	0	1	0	0	0	0	1	3	3	2	2	2	2	2	3	3	1	1	الأطفال/الناس في الشارع	الصباح, الظهيرة	1	1	1	1	0	0	1	5	2	3	3	4	1	2
1	2	1	2	1	2	1	1	1	1	0	0	0	0	0	0	1	0	0	0	0	0	3	4	4	2	2	2	1	3	2	1	1	0	حركة المرور, مواقع البناء, المصانع أو النشاط الصناعي	المساء	3	2	3	2	3	3	3	19	4	2	3	3	2	2
1	5	3	2	2	2	2	2	1	0	1	0	0	0	0	0	1	1	0	0	1	0	1	2	4	2	2	2	0	1	1	0	0	0	جيران مزعجون	الصباح, الظهيرة, المساء, الليل	1	0	1	0	0	0	0	2	1	1	0	1	4	2
0	3	3	1	1	1	1	1	0	1	0	0	0	0	0	0	1	0	0	0	0	0	1	4	2	2	2	2	0	0	0	0	0	0	حركة المرور	الصباح	3	3	3	3	3	3	3	21	4	4	4	4	0	0
1	5	3	2	2	1	1	1	0	0	1	1	1	0	0	0	1	1	0	1	0	0	4	3	4	2	2	2	0	2	2	1	1	1	مواقع البناء	الظهيرة	0	0	0	0	0	1	0	1	1	0	0	1	1	1
1	4	3	2	1	1	1	2	1	0	1	1	0	1	0	0	0	1	0	1	0	0	1	5			1	3	1	1	2	0	1	0	حركة المرور	الليل	2	1	1	0	0	1	0	5	2	1	1	1	2	2
1	4	3	2	2	2	2	2	1	0	1	0	0	0	0	0	0	1	1	1	0	0	1	1	2	2	2	3	1	1	3	3	3	1	حركة المرور	الظهيرة	1	2	1	2	1	2	1	10	3	2	2	2	1	1
1	1	4	1	1	1	1	2	1	0	1	1	0	1	0	0	0	1	0	0	0	0	1	4	2	2	1	3	1	1	1	2	1	0	جيران مزعجون	الصباح, الليل	2	1	1	1	1	2	0	8	2	2	2	2	2	2
1	4	3	2	2	2	2	2	1	1	1	1	0	0	0	0	1	1	0	1	0	0	1	1	1	1	2	2	2	1	2	2	2	0	حركة المرور	الظهيرة	1	1	1	1	1	1	1	7	2	2	2	2	2	2
1	4	3	2	2	2	1	2	1	1	1	0	0	0	0	0	1	1	1	1	0	0	1	5			2	1	2	2	1	2	0	0	حركة المرور	الظهيرة	2	1	1	1	1	2	1	9	2	2	2	2	2	2
1	4	4	2	2	2	2	2	1	0	1	0	0	0	0	0	0	1	0	0	0	0	1	3	2	2	2	2	1	1	2	3	1	1	جيران مزعجون	المساء, الليل	1	1	1	1	1	1	2	8	2	2	2	3	3	2
1	3	3	2	2	2	1	2	1	0	1	0	0	0	0	0	0	1	0	0	0	0	1	4	4	2	1	1	1	1	1	1	1	0	جيران مزعجون	المساء	1	1	0	1	0	1	0	4	1	2	3	2	3	4
1	5	3	2	2	1	1	1	0	1	0	0	0	0	0	0	1	0	0	0	0	0	4	4	4	2	1	2	1	3	1	1	2	0	حركة المرور, المصانع أو النشاط الصناعي	الصباح, الظهيرة	1	0	1	1	1	1	0	5	2	2	0	2	1	2
0	1	4	1	1	1	1	1	0	1	0	1	0	0	0	0	1	1	0	0	1	0	1	5			1	2	2	0	2	0	0	0	حركة المرور	الظهيرة	1	1	0	0	0	1	0	3	1	2	2	2	2	4
0	5	3	1	2	1	1	1	0	0	1	0	0	0	0	0	0	0	0	1	0	0	1	2	4	1	2	2	1	2	1	0	1	0	حركة المرور	الصباح	1	0	1	0	0	1	0	3	1	1	1	1	2	2
1	5	3	2	2	2	1	2	1	0	1	0	0	0	0	0	1	0	0	1	0	0	1	2	4	2	2	3	1	1	0	0	1	0	جيران مزعجون	المساء	1	1	0	1	1	1	1	6	2	2	1	2	2	2
1	3	4	2	2	2	2	2	1	0	1	0	0	0	0	0	0	1	0	0	0	0	1	3	3	2	2	3	1	0	0	0	0	0	جيران مزعجون	الظهيرة	0	0	1	0	0	1	0	2	1	0	0	1	2	3
1	2	3	1	1	1	1	2	0	0	0	0	1	1	0	0	1	0	1	0	0	0	4	5			1	1	1	1	1	1	1	1	حركة المرور, المصانع أو النشاط الصناعي	الظهيرة	1	2	2	2	2	2	2	13	3	2	3	3	1	1
0	4	3	2	2	2	2	1	0	0	0	0	0	1	0	0	0	1	0	0	0	0	1	4	4	2	2	2	1	2	1	1	0	0	جيران مزعجون	المساء	1	0	0	0	0	1	0	2	1	0	0	2	2	1
1	1	4	2	1	1	1	1	1	1	0	0	0	0	0	0	1	1	0	0	0	0	2	1	4	1	3	3	2	2	2	1	1	2	حركة المرور, جيران مزعجون	الظهيرة, الليل	1	1	0	0	1	1	1	5	2	2	2	2	2	2
1	1	4	1	1	1	1	2	1	0	1	1	0	1	1	0	1	1	0	0	0	0	1	2	4	2	1	3	1	0	1	0	1	1	حركة المرور	الليل	2	1	3	1	1	2	2	12	3	1	3	2	1	3
1	2	4	1	1	1	1	1	0	0	0	0	1	0	0	0	1	0	0	0	0	0	2	3	3	2	2	1	1	2	3	2	3	0	حركة المرور	الظهيرة	1	1	2	1	1	1	3	10	3	3	2	3	2	3
1	5	1	0	2	1	1	1	0	1	0	0	0	0	0	0	1	0	0	0	0	0	2	4	3	1	1	1	1	3	2	1	2	0	حركة المرور, مواقع البناء	الصباح, الظهيرة, المساء	1	1	0	2	0	0	0	4	1	2	3	4	1	2
1	2	4	2	1	1	1	1	0	1	1	1	0	0	0	1	1	0	1	0	0	0	1	5			2	2	3	3	3	1	2	1	حركة المرور	الصباح, الظهيرة	1	1	1	2	2	2	2	11	3	2	2	2	1	1
1	5	4	2	1	2	2	2	0	0	1	0	0	0	0	0	0	1	0	0	0	0	1	2	1	2	2	2	0	0	3	3	3	0	حركة المرور	الصباح	1	1	1	1	0	1	0	5	2	2	1	1	1	1
1	4	4	2	2	2	2	2	1	0	1	0	0	0	0	0	0	1	0	0	0	0	1	4	4	2	2	2	0	1	1	1	2	0	موسيقى صاخبة في الحانات أو النوادي	الليل	1	0	1	1	1	1	1	6	2	3	2	2	2	1
1	5	3	2	1	2	2	2	1	0	1	0	1	0	0	0	1	1	0	0	1	0	4	3	4	2	2	2	1	1	0	0	0	0	حركة المرور	المساء	0	0	0	0	0	0	0	0	1	1	0	0	1	2
1	5	4	2	2	2	2	2	1	0	1	0	0	0	0	0	0	1	0	0	0	0	1	4	3	2	2	2	1	0	1	0	0	0	جيران مزعجون	المساء, الليل	1	1	1	1	1	1	0	6	2	2	1	2	0	2
1	3	3	2	1	1	1	1	0	1	0	0	0	0	0	0	1	0	0	0	0	0	2	5			1	1	2	2	3	2	2	1	مواقع البناء	الصباح	2	2	3	2	2	3	3	17	4	1	1	2	3	2
1	5	3	1	2	2	2	2	1	0	1	0	0	0	0	0	0	1	0	0	0	0	1	2	2	1	2	2	0	1	0	0	0	0	حركة المرور	الظهيرة	1	1	0	0	1	1	0	4	1	2	1	1	3	3
0	1	4	1	1	1	1	1	0	0	0	0	1	0	0	0	1	0	0	0	0	0	1	3	1	2	2	2	0	1	1	0	0	0	حركة المرور	الظهيرة	1	0	0	0	0	1	0	2	1	1	0	0	2	3
1	3	4	2	1	2	2	2	1	0	1	0	0	1	0	0	1	0	1	0	0	0	1	2	2	2	2	2	1	1	1	0	0	1	جيران مزعجون	المساء	1	0	0	0	0	0	0	1	1	1	1	1	0	0
1	5	4	1	1	2	2	2	0	0	1	0	0	0	0	0	0	1	0	0	0	0	1	1	4	1	2	2	1	1	3	3	3	0	حركة المرور	المساء	2	1	1	1	1	1	1	8	2	2	2	1	1	2
0	2	3	2	1	2	2	2	1	1	1	1	1	0	0	0	1	1	1	1	0	0	4	5			2	2	2	3	1	1	2	1	مواقع البناء, جيران مزعجون	الصباح, الظهيرة, الليل	3	1	2	1	1	1	1	10	3	1	2	3	2	2
1	2	4	2	1	2	1	1	0	1	0	0	0	0	1	0	1	0	0	0	0	0	2	1	2	2	2	2	1	2	1	1	1	1	حركة المرور, جيران مزعجون	الصباح, الظهيرة	1	2	2	2	1	1	1	10	3	1	1	3	1	3
1	5	3	1	2	1	1	1	0	1	0	0	0	0	1	0	1	0	0	0	0	0	3	5			2	2	2	1	1	2	1	0	حركة المرور	الصباح, الظهيرة	0	0	1	1	0	1	0	3	1	1	0	0	1	2
1	4	3	2	2	2	2	1	0	1	1	0	1	0	1	0	1	0	0	0	1	0	1	5			2	2	1	2	1	0	1	0	حركة المرور, مواقع البناء	الصباح, الظهيرة	1	1	1	1	0	1	0	5	2	2	3	2	3	2
1	3	4	2	1	1	1	1	0	1	0	0	0	0	0	0	1	0	0	0	0	0	3	5			1	2	3	3	3	2	1	1	حركة المرور, جيران مزعجون, موسيقى صاخبة في الحانات أو النوادي	الظهيرة, المساء, الليل	0	1	1	1	1	1	0	5	2	2	1	2	1	3
0	2	4	2	1	2	2	2	1	0	1	0	0	0	0	0	0	0	0	1	0	0	3	2	2	2	2	2	2	1	3	2	1	0	جيران مزعجون	الظهيرة	2	0	1	1	0	1	1	6	2	2	2	3	0	2
1	2	4	2	1	2	1	2	0	0	1	0	0	0	0	0	1	0	0	0	0	0	1	3	2	2	2	2	1	3	3	1	3	0	حركة المرور, مواقع البناء, جيران مزعجون	الليل	2	2	2	2	0	2	2	12	3	3	3	3	1	1
1	2	1	2	1	1	1	1	0	0	0	0	0	1	0	0	1	0	0	0	0	0	1	3	2	1	2	2	3	2	3	3	3	3	جيران مزعجون, موسيقى صاخبة في الحانات أو النوادي	المساء, الليل	2	1	2	3	2	2	2	14	3	2	4	4	1	3
0	2	4	2	1	2	1	1	1	0	1	0	0	0	0	0	1	0	0	0	0	0	1	2	2	2	2	2	1	2	2	1	1	0	حركة المرور, مواقع البناء	الظهيرة	1	0	0	0	0	0	0	1	1	2	2	2	1	2
0	5	3	2	3	1	1	1	0	1	0	0	0	0	0	0	1	0	0	0	0	0	1	5			1	1	3	3	3	2	3	3	حركة المرور, مواقع البناء, جيران مزعجون, موسيقى صاخبة في الحانات أو النوادي, المصانع أو النشاط الصناعي	الصباح, الظهيرة, المساء	1	3	3	3	3	3	3	19	4	4	4	4	0	0
0	2	4	2	1	2	1	2	1	0	1	0	0	0	0	0	1	0	0	0	0	0	1	4	3	2	1	3	1	0	3	1	3	3	حركة المرور	الظهيرة	2	2	2	2	2	2	2	14	3	4	4	4	0	0
1	2	1	2	1	2	1	1	0	0	1	0	0	0	0	0	1	0	0	0	0	0	1	1	1	2	2	1	1	1	1	1	1	1	جيران مزعجون	المساء, الليل	3	3	2	2	1	2	2	15	4	1	1	1	3	3
1	2	4	2	1	2	1	2	1	0	1	0	0	1	0	0	1	0	0	0	0	0	1	4	4	2	2	2	0	2	1	1	0	0	حركة المرور	الظهيرة	1	1	1	1	0	0	0	4	1	1	1	1	3	3
0	2	1	2	1	1	1	1	0	1	0	0	0	0	0	0	0	0	0	0	1	0	1	4	2	1	1	1	2	2	3	3	3	3	مواقع البناء	الصباح, الظهيرة, المساء	2	2	2	1	2	1	1	11	3	2	2	1	2	3
1	2	4	2	1	1	1	1	0	1	0	0	1	0	0	0	1	1	0	0	0	0	2	5			1	1	1	1	1	2	1	1	حركة المرور, مواقع البناء, جيران مزعجون, موسيقى صاخبة في الحانات أو النوادي	الصباح, الظهيرة, المساء, الليل	1	1	1	1	1	1	1	7	2	1	1	1	3	3
0	2	1	0	1	1	2	2	1	0	0	0	0	1	0	1	0	1	0	1	0	0	1	1	1	1	3	1	1	3	1	3	1	2	حركة المرور, جيران مزعجون	الظهيرة, المساء	2	1	2	1	2	1	2	11	3	2	2	1	2	3
0	2	4	2	1	2	1	1	0	1	0	0	0	0	0	0	1	1	0	0	1	0	2	2	3	2	2	2	2	2	1	2	0	0	حركة المرور, مواقع البناء	الصباح, الظهيرة	1	0	0	1	1	1	1	5	2	2	1	2	2	2
1	2	3	2	1	2	1	2	1	1	0	0	0	0	0	0	1	0	0	0	0	0	1	5			2	2	1	2	2	1	1	1	حركة المرور, المصانع أو النشاط الصناعي	الظهيرة	1	1	1	2	1	2	1	9	2	3	2	2	2	3
1	2	1	2	1	2	1	2	1	0	1	0	0	0	0	0	1	0	1	0	0	0	3	4	2	2	2	2	2	2	1	1	1	0	حركة المرور, مواقع البناء, جيران مزعجون, موسيقى صاخبة في الحانات أو النوادي	الصباح, المساء, الليل	2	1	1	2	2	3	2	13	3	3	3	4	0	0
0	1	4	1	1	2	2	2	0	1	1	0	0	0	0	0	0	1	0	0	0	0	1	4	2	2	2	2	1	0	2	2	0	0	حركة المرور	المساء	1	0	1	0	0	2	0	4	1	2	2	3	0	3
1	2	4	1	1	2	2	2	1	1	1	0	0	0	0	0	1	1	0	0	0	0	2	5			3	3	3	2	3	3	3	2	حركة المرور, جيران مزعجون, موسيقى صاخبة في الحانات أو النوادي	المساء, الليل	3	3	3	2	2	2	2	17	4	2	3	1	1	1
1	2	4	2	1	2	2	2	1	0	1	0	1	0	0	0	1	1	0	0	1	0	2	4	3	2	2	2	3	1	2	2	2	0	حركة المرور, مواقع البناء, جيران مزعجون	الصباح, الظهيرة	1	1	1	1	2	2	0	8	2	2	2	3	0	2
1	2	3	2	2	2	2	2	1	0	1	1	1	0	0	0	1	1	0	0	1	0	1	1	2	1	2	2	3	2	2	1	2	3	جيران مزعجون	الصباح, الظهيرة, المساء, الليل	2	1	1	1	2	2	1	10	3	3	3	3	2	2
1	2	3	2	1	2	2	2	1	1	1	0	0	0	0	0	0	1	0	0	1	0	1	4	3	2	1	1	1	2	1	1	0	0	حركة المرور	الصباح, الظهيرة, المساء	0	0	0	0	0	3	0	3	1	0	0	0	4	1
0	3	3	2	1	2	1	2	1	0	1	0	0	0	0	0	0	1	0	0	0	0	1	2	1	1	2	1	1	2	1	1	2	1	حركة المرور	الصباح, الظهيرة	1	0	0	1	0	1	0	3	1	1	1	2	1	2
1	2	1	2	1	1	1	1	0	1	0	0	0	0	0	0	1	0	0	0	0	0	4	3	3	2	2	1	2	3	3	3	3	1	حركة المرور	الظهيرة	2	2	2	2	2	2	2	14	3	3	3	3	1	1
1	5	3	2	2	2	2	2	1	1	0	0	0	0	0	0	0	1	0	0	0	0	2	3	4	2	2	2	2	1	3	3	2	1	جيران مزعجون	الليل	1	1	1	1	1	1	1	7	2	2	3	3	2	3
0	2	1	2	1	2	2	2	1	0	1	0	0	0	0	0	0	1	0	0	0	0	1	2	2	2	1	1	1	1	2	2	2	1	حركة المرور, موسيقى صاخبة في الحانات أو النوادي, المصانع أو النشاط الصناعي	الظهيرة	1	1	1	1	0	1	1	6	2	2	2	2	2	2
1	2	4	1	2	2	2	2	1	0	1	0	0	0	0	0	0	1	0	0	0	0	1	3	2	2	2	2	0	0	0	0	0	0	حركة المرور	الظهيرة	0	1	1	1	1	1	0	5	2	1	1	1	3	3
1	2	4	0	1	2	2	2	1	0	1	0	0	0	0	0	0	1	0	0	0	0	1	1	3	2	2	2	0	0	0	0	0	0	جيران مزعجون	الظهيرة	0	1	1	0	1	1	0	4	1	1	1	1	3	4
1	4	4	0	2	2	2	2	1	0	1	0	0	0	0	0	0	1	0	0	0	0	1	1	3	1	2	2	1	1	1	0	1	1	مواقع البناء	المساء	1	0	1	1	0	0	1	4	1	1	1	0	3	3
1	2	3	2	2	2	2	2	0	0	1	0	0	1	0	0	1	0	0	0	0	0	1	2	1	2	3	2	1	2	2	3	3	2	حركة المرور	الظهيرة	2	2	1	1	1	2	1	10	3	2	2	1	3	2
1	2	4	2	1	2	1	2	1	1	1	0	0	0	0	0	1	1	1	0	1	0	1	3	1	2	2	2	1	2	2	2	2	2	حركة المرور, مواقع البناء, جيران مزعجون	الصباح, الظهيرة	1	1	1	1	1	2	1	8	2	1	2	3	2	2
1	2	3	2	1	2	2	2	1	1	1	1	0	0	0	0	0	1	0	0	0	0	1	1	2	2	2	2	2	1	1	1	1	1	حركة المرور, جيران مزعجون, المصانع أو النشاط الصناعي	الصباح, الظهيرة	1	1	1	1	0	2	0	6	2	1	1	2	2	2
1	3	3	2	2	2	2	1	0	0	1	0	0	0	0	0	0	1	0	0	0	0	1	1	3	2	2	2	1	1	1	1	1	1	حركة المرور	الصباح	0	1	1	1	1	1	1	6	2	2	2	2	2	2
1	2	4	2	2	1	1	2	1	0	1	0	0	0	0	0	0	1	1	0	0	0	1	4	3	2	3	2	1	1	0	1	0	0	حركة المرور, جيران مزعجون	الظهيرة	1	0	1	1	0	1	0	4	1	1	2	1	3	4
0	2	1	2	1	2	1	2	1	0	1	0	0	0	0	0	1	1	0	0	0	1	1	1	1	2	1	2	0	1	1	1	1	1	مواقع البناء, المصانع أو النشاط الصناعي	الظهيرة	1	1	1	1	1	1	0	6	2	2	3	3	2	2
1	2	1	2	1	2	1	2	1	0	1	0	0	0	0	0	1	0	0	0	0	0	1	3	4	1	2	2	2	3	1	3	2	3	مواقع البناء	الصباح, المساء	1	2	2	2	1	1	1	10	3	3	3	3	2	3
0	2	1	2	1	2	1	2	1	0	1	0	0	0	0	0	0	1	0	0	0	0	1	2	1	2	2	1	1	1	0	1	1	0	حركة المرور, جيران مزعجون	الصباح, الظهيرة, المساء, الليل	1	1	1	1	1	1	1	7	2	2	2	3	1	2
0	2	1	2	1	2	1	2	1	0	1	0	0	0	0	0	0	1	0	0	0	0	1	2	1	1	2	2	1	3	1	1	1	0	المصانع أو النشاط الصناعي	الصباح, الظهيرة	1	0	0	0	0	1	0	2	1	2	1	2	1	2
0	2	4	2	1	2	1	1	0	0	1	0	0	0	0	0	1	0	0	0	0	0	1	1	1	2	2	2	2	2	2	1	1	2	جيران مزعجون	الظهيرة, المساء	2	2	1	1	0	0	0	6	2	2	2	2	1	1
1	3	4	2	1	2	2	2	0	0	1	0	0	0	0	0	0	1	0	0	0	0	1	1	4	2	2	2	1	1	1	1	1	1	حركة المرور	الظهيرة	3	3	3	3	3	3	3	21	4	3	3	3	1	1
1	4	3	2	2	1	1	1	0	1	0	0	0	0	0	0	0	1	1	0	0	0	1	2	2	2	1	1	2	3	3	2	3	1	حركة المرور, مواقع البناء, جيران مزعجون	الصباح, الظهيرة, المساء, الليل	1	1	1	1	1	1	1	7	2	2	2	1	2	3
1	2	4	2	1	2	1	2	1	0	1	0	0	0	0	0	0	1	0	0	0	0	1	1	1	1	2	2	1	1	1	1	1	0	جيران مزعجون	الليل	1	1	1	1	0	1	0	5	2	1	1	2	1	1
1	2	4	2	1	1	1	1	0	0	1	0	0	0	0	0	0	1	0	0	0	0	1	5			1	1	1	3	2	2	2	1	المصانع أو النشاط الصناعي	الظهيرة	2	2	2	2	2	2	1	13	3	2	2	2	3	3
0	2	1	2	1	1	1	1	0	1	0	0	0	0	0	0	1	0	0	0	0	0	2	2	1	2	1	1	3	3	3	1	2	3	حركة المرور, مواقع البناء, جيران مزعجون	الصباح, الظهيرة, المساء	3	3	3	3	3	3	3	21	4	3	3	3	3	3
0	3	1	2	1	1	1	1	1	1	1	0	0	0	0	0	1	1	0	0	0	0	1	2	1	1	1	1	2	2	1	2	2	0	مواقع البناء, جيران مزعجون, المصانع أو النشاط الصناعي	الصباح, الظهيرة, المساء, الليل	1	1	1	1	1	1	1	7	2	2	2	2	2	2
0	3	2	2	1	1	1	1	0	1	0	0	0	0	0	0	1	0	0	0	0	0	4	5			1	3	1	2	1	1	2	0	مواقع البناء, جيران مزعجون	الظهيرة	1	1	2	2	2	2	1	11	3	2	2	2	3	3
0	2	4	2	1	1	1	1	0	1	0	0	0	0	0	0	1	0	0	0	0	0	2	3	2	2	1	1	2	2	2	1	0	0	مواقع البناء	الظهيرة	3	2	2	2	2	3	1	15	4	3	3	3	3	4
0	2	4	2	1	1	1	2	1	1	1	1	0	1	0	0	1	0	0	0	0	0	1	2	2	1	3	1	3	2	3	2	3	2	جيران مزعجون	المساء	0	1	0	1	0	1	0	3	1	1	0	1	4	3
0	2	4	2	1	2	2	2	0	1	0	0	0	0	0	0	0	0	0	1	0	0	2	5			1	1	1	1	2	1	1	0	مواقع البناء	الظهيرة	1	0	0	1	0	1	0	3	1	1	2	1	1	1
1	2	4	1	1	1	1	1	0	1	0	0	0	0	0	0	1	0	0	0	0	0	2	5			1	1	1	2	3	2	2	3	حركة المرور, جيران مزعجون, موسيقى صاخبة في الحانات أو النوادي	الصباح, الليل	2	2	2	2	2	3	2	15	4	2	2	3	3	4
1	2	4	2	1	1	1	2	0	1	0	0	0	0	0	0	1	1	0	0	0	0	1	4	2	1	3	1	1	2	1	0	1	0	جيران مزعجون	الظهيرة, المساء	3	3	1	2	3	3	2	17	4	2	3	2	2	1
1	2	4	2	1	1	1	1	0	1	0	0	0	0	0	0	1	0	1	1	0	0	2	2	1	2	2	2	1	3	1	2	2	2	المصانع أو النشاط الصناعي	الظهيرة, المساء	1	1	1	0	1	3	1	8	2	3	2	2	2	3
0	2	1	2	1	1	1	1	0	1	0	0	0	0	0	0	1	1	0	0	0	0	2	5			1	1	1	3	2	0	0	0	المصانع أو النشاط الصناعي	الظهيرة	1	1	1	1	1	1	1	7	2	1	1	2	2	2
1	2	3	2	1	1	1	1	1	0	1	0	0	0	0	0	1	0	0	0	0	0	1	3	1	1	1	1	2	2	1	2	2	0	جيران مزعجون	المساء	2	0	3	3	1	3	3	15	4	3	3	3	2	2
0	2	4	2	1	2	2	2	1	0	1	0	1	0	0	0	1	0	1	1	1	0	1	1	2	2	3	1	2	2	2	2	3	1	حركة المرور, مواقع البناء, المصانع أو النشاط الصناعي	الصباح, الظهيرة	3	2	3	2	2	3	2	17	4	2	2	2	2	2
1	2	4	2	1	1	1	2	1	0	1	0	0	0	0	0	1	0	0	0	0	0	1	2	3	1	1	3	2	3	2	1	2	1	حركة المرور, جيران مزعجون	الظهيرة	1	0	0	0	0	1	0	2	1	2	1	1	0	2
1	2	4	2	1	2	1	1	0	1	0	0	0	0	0	0	0	0	1	0	0	0	3	5				2	2	2	2	2	3	0	حركة المرور, مواقع البناء, جيران مزعجون, موسيقى صاخبة في الحانات أو النوادي, المصانع أو النشاط الصناعي	الظهيرة, المساء	2	1	1	2	2	3	1	12	3	2	2	2	2	2
1	2	4	2	1	2	2	1	0	0	0	1	0	0	0	0	0	0	1	0	0	0	1	4	4	2	3	3	2	2	3	0	0	0	حركة المرور	الظهيرة, المساء	1	1	1	0	0	1	1	5	2	1	2	1	3	3
1	3	3	2	2	1	1	1	0	0	1	0	0	0	0	1	1	0	0	0	0	0	3	5			2	1	3	3	3	2	3	0	جيران مزعجون	الظهيرة, المساء	3	1	1	3	2	1	0	11	3	3	3	2	2	2
1	3	4	2	2	1	1	1	1	0	1	1	0	0	0	0	1	0	0	0	0	0	2	3	2	2	1	1	2	2	2	2	2	0	حركة المرور	الظهيرة	2	2	1	1	1	2	3	12	3	2	4	4	0	2
1	2	4	2	1	1	1	1	0	1	0	0	0	0	0	0	0	1	0	0	0	0	3	5			1	1	3	0	2	2	2	0	حركة المرور, المصانع أو النشاط الصناعي	الصباح, الظهيرة	1	1	0	1	1	1	0	5	2	2	1	2	3	4
1	2	1	2	1	2	1	2	1	0	1	0	0	0	0	0	0	1	0	0	0	0	1	1	4	2	2	2	0	2	2	0	3	1	حركة المرور, جيران مزعجون	الصباح, الظهيرة	1	1	1	2	1	0	1	7	2	1	0	1	1	4
1	2	4	2	1	1	1	1	0	0	1	0	0	0	0	0	0	1	0	0	0	0	2	5				1	2	1	2	0	2	0	حركة المرور, جيران مزعجون	الصباح, المساء	1	0	1	0	0	2	1	5	2	0	3	3	2	2
1	2	4	2	1	1	1	1	0	1	0	0	0	0	0	0	0	1	0	0	0	0	2	3	3	2	1	1	2	2	2	1	1	1	مواقع البناء	الظهيرة	3	2	3	3	3	3	3	20	4	4	4	4	2	2
1	2	4	2	1	2	1	2	1	0	1	0	0	0	0	0	1	0	0	0	0	0	1	2	4	2	2	2	2	2	2	2	2	2	حركة المرور	الصباح, الظهيرة	1	1	1	1	1	1	1	7	2	2	2	2	2	2
[truncated: 31 more columns]
